# Supplementary material for: Artificial Intelligence-Driven Modeling for Hydrogel Three-Dimensional Printing: Computational and Experimental Cases of Study
Source: Polymers (Basel). 2025 Jan 6;17(1):121. doi: 10.3390/polym17010121 (PMC11723248; doi:10.3390/polym17010121)
Supplement: Supplementary file 1 [file polymers-17-00121-s001.zip]

Archive with 1 entries (1 files):
- polymers-3339233-supplementary file S1.xlsx
