# Supplementary material for: Artificial Intelligence-Driven Modeling for Hydrogel Three-Dimensional Printing: Computational and Experimental Cases of Study
Source: Polymers (Basel). 2025 Jan 6;17(1):121. doi: 10.3390/polym17010121 (PMC11723248; doi:10.3390/polym17010121)
Supplement: Supplementary file 1 [file polymers-17-00121-s001.zip › polymers-3339233-supplementary file S1.xlsx]

## Sheet: DB
Ref	DOI	Comp01	Comp01 (w/v%)	Comp02	Comp02 (w/v%)	c0=Outcome	Value	Crosslinker	CL conc (mM)	c1=Extrusion P (kPa)	c2=Extrusion speed (mm/s)	c3=Nozzle	c4=Nozzle inner diam (um)	c5=Layers printed	c6=Poly temp (ºC)	c7=Syringe temp (ºC)	c8=Platform temp (ºC)	c9=EtOH
soltan2019	10.1021/acsbiomaterials.9b00167	Alginate	6	Gelatin	2	U	1.06	none	0	48	25	27G	210	1	22	26	25	Y
soltan2019	10.1021/acsbiomaterials.9b00167	Alginate	3	Gelatin	2	U	1.18	none	0	12	25	27G	210	1	22	26	25	Y
soltan2019	10.1021/acsbiomaterials.9b00167	Alginate	2	Gelatin	2	U	1.11	none	0	10	25	27G	210	1	22	26	25	Y
soltan2019	10.1021/acsbiomaterials.9b00167	Alginate	2	Gelatin	3	U	1.09	none	0	30	25	27G	210	1	22	26	25	Y
soltan2019	10.1021/acsbiomaterials.9b00167	Alginate	2	Gelatin	6	U	1.42	none	0	215	25	27G	210	1	22	26	25	Y
soltan2019	10.1021/acsbiomaterials.9b00167	Alginate	3.75	Gelatin	3.75	U	1.05	none	0	75	25	27G	210	1	22	26	25	Y
soltan2019	10.1021/acsbiomaterials.9b00167	Alginate	6	Gelatin	2	U	1.13	CaCl2	100	48	25	27G	210	1	22	26	25	Y
soltan2019	10.1021/acsbiomaterials.9b00167	Alginate	3	Gelatin	2	U	1.15	CaCl2	100	12	25	27G	210	1	22	26	25	Y
soltan2019	10.1021/acsbiomaterials.9b00167	Alginate	2	Gelatin	2	U	1.16	CaCl2	100	10	25	27G	210	1	22	26	25	Y
soltan2019	10.1021/acsbiomaterials.9b00167	Alginate	2	Gelatin	3	U	1.11	CaCl2	100	30	25	27G	210	1	22	26	25	Y
soltan2019	10.1021/acsbiomaterials.9b00167	Alginate	2	Gelatin	6	U	1.55	CaCl2	100	215	25	27G	210	1	22	26	25	Y
soltan2019	10.1021/acsbiomaterials.9b00167	Alginate	3.75	Gelatin	3.75	U	1.06	CaCl2	100	75	25	27G	210	1	22	26	25	Y
soltan2019	10.1021/acsbiomaterials.9b00167	Alginate	6	Gelatin	2	U	1.05	none	0	48	25	27G	210	1	22	26	4	Y
soltan2019	10.1021/acsbiomaterials.9b00167	Alginate	3	Gelatin	2	U	1.05	none	0	12	25	27G	210	1	22	26	4	Y
soltan2019	10.1021/acsbiomaterials.9b00167	Alginate	2	Gelatin	2	U	1.05	none	0	10	25	27G	210	1	22	26	4	Y
soltan2019	10.1021/acsbiomaterials.9b00167	Alginate	2	Gelatin	3	U	1.03	none	0	30	25	27G	210	1	22	26	4	Y
soltan2019	10.1021/acsbiomaterials.9b00167	Alginate	2	Gelatin	6	U	1.5	none	0	215	25	27G	210	1	22	26	4	Y
soltan2019	10.1021/acsbiomaterials.9b00167	Alginate	3.75	Gelatin	3.75	U	1.05	none	0	75	25	27G	210	1	22	26	4	Y
soltan2019	10.1021/acsbiomaterials.9b00167	Alginate	6	Gelatin	2	U	1.05	CaCl2	100	48	25	27G	210	1	22	26	4	Y
soltan2019	10.1021/acsbiomaterials.9b00167	Alginate	3	Gelatin	2	U	1.04	CaCl2	100	12	25	27G	210	1	22	26	4	Y
soltan2019	10.1021/acsbiomaterials.9b00167	Alginate	2	Gelatin	2	U	1.01	CaCl2	100	10	25	27G	210	1	22	26	4	Y
soltan2019	10.1021/acsbiomaterials.9b00167	Alginate	2	Gelatin	3	U	1.01	CaCl2	100	30	25	27G	210	1	22	26	4	Y
soltan2019	10.1021/acsbiomaterials.9b00167	Alginate	2	Gelatin	6	U	1.69	CaCl2	100	215	25	27G	210	1	22	26	4	Y
soltan2019	10.1021/acsbiomaterials.9b00167	Alginate	3.75	Gelatin	3.75	U	1.01	CaCl2	100	75	25	27G	210	1	22	26	4	Y
soltan2019	10.1021/acsbiomaterials.9b00167	Alginate	6	Gelatin	2	Pr	0.59	none	0	48	25	27G	210	1	22	26	25	Y
soltan2019	10.1021/acsbiomaterials.9b00167	Alginate	3	Gelatin	2	Pr	0.65	none	0	12	25	27G	210	1	22	26	25	Y
soltan2019	10.1021/acsbiomaterials.9b00167	Alginate	2	Gelatin	2	Pr	0	none	0	10	25	27G	210	1	22	26	25	Y
soltan2019	10.1021/acsbiomaterials.9b00167	Alginate	2	Gelatin	3	Pr	0.58	none	0	30	25	27G	210	1	22	26	25	Y
soltan2019	10.1021/acsbiomaterials.9b00167	Alginate	2	Gelatin	6	Pr	1.28	none	0	215	25	27G	210	1	22	26	25	Y
soltan2019	10.1021/acsbiomaterials.9b00167	Alginate	3.75	Gelatin	3.75	Pr	0.53	none	0	75	25	27G	210	1	22	26	25	Y
soltan2019	10.1021/acsbiomaterials.9b00167	Alginate	6	Gelatin	2	Pr	0.59	CaCl2	100	48	25	27G	210	1	22	26	25	Y
soltan2019	10.1021/acsbiomaterials.9b00167	Alginate	3	Gelatin	2	Pr	0.72	CaCl2	100	12	25	27G	210	1	22	26	25	Y
soltan2019	10.1021/acsbiomaterials.9b00167	Alginate	2	Gelatin	2	Pr	0	CaCl2	100	10	25	27G	210	1	22	26	25	Y
soltan2019	10.1021/acsbiomaterials.9b00167	Alginate	2	Gelatin	3	Pr	0.62	CaCl2	100	30	25	27G	210	1	22	26	25	Y
soltan2019	10.1021/acsbiomaterials.9b00167	Alginate	2	Gelatin	6	Pr	1.81	CaCl2	100	215	25	27G	210	1	22	26	25	Y
soltan2019	10.1021/acsbiomaterials.9b00167	Alginate	3.75	Gelatin	3.75	Pr	0.58	CaCl2	100	75	25	27G	210	1	22	26	25	Y
soltan2019	10.1021/acsbiomaterials.9b00167	Alginate	6	Gelatin	2	Pr	1	none	0	48	25	27G	210	1	22	26	4	Y
soltan2019	10.1021/acsbiomaterials.9b00167	Alginate	3	Gelatin	2	Pr	0.93	none	0	12	25	27G	210	1	22	26	4	Y
soltan2019	10.1021/acsbiomaterials.9b00167	Alginate	2	Gelatin	2	Pr	1.11	none	0	10	25	27G	210	1	22	26	4	Y
soltan2019	10.1021/acsbiomaterials.9b00167	Alginate	2	Gelatin	3	Pr	0.96	none	0	30	25	27G	210	1	22	26	4	Y
soltan2019	10.1021/acsbiomaterials.9b00167	Alginate	2	Gelatin	6	Pr	1.63	none	0	215	25	27G	210	1	22	26	4	Y
soltan2019	10.1021/acsbiomaterials.9b00167	Alginate	3.75	Gelatin	3.75	Pr	0.95	none	0	75	25	27G	210	1	22	26	4	Y
soltan2019	10.1021/acsbiomaterials.9b00167	Alginate	6	Gelatin	2	Pr	1	CaCl2	100	48	25	27G	210	1	22	26	4	Y
soltan2019	10.1021/acsbiomaterials.9b00167	Alginate	3	Gelatin	2	Pr	0.94	CaCl2	100	12	25	27G	210	1	22	26	4	Y
soltan2019	10.1021/acsbiomaterials.9b00167	Alginate	2	Gelatin	2	Pr	1.13	CaCl2	100	10	25	27G	210	1	22	26	4	Y
soltan2019	10.1021/acsbiomaterials.9b00167	Alginate	2	Gelatin	3	Pr	0.95	CaCl2	100	30	25	27G	210	1	22	26	4	Y
soltan2019	10.1021/acsbiomaterials.9b00167	Alginate	2	Gelatin	6	Pr	1.78	CaCl2	100	215	25	27G	210	1	22	26	4	Y
soltan2019	10.1021/acsbiomaterials.9b00167	Alginate	3.75	Gelatin	3.75	Pr	1.02	CaCl2	100	75	25	27G	210	1	22	26	4	Y
soltan2019	10.1021/acsbiomaterials.9b00167	Alginate	6	Gelatin	2	I	0.39	none	0	48	25	27G	210	13	22	26	25	Y
soltan2019	10.1021/acsbiomaterials.9b00167	Alginate	3	Gelatin	2	I	0.35	none	0	12	25	27G	210	13	22	26	25	Y
soltan2019	10.1021/acsbiomaterials.9b00167	Alginate	2	Gelatin	2	I	0.34	none	0	10	25	27G	210	13	22	26	25	Y
soltan2019	10.1021/acsbiomaterials.9b00167	Alginate	2	Gelatin	3	I	0.64	none	0	30	25	27G	210	13	22	26	25	Y
soltan2019	10.1021/acsbiomaterials.9b00167	Alginate	2	Gelatin	6	I	0.73	none	0	215	25	27G	210	13	22	26	25	Y
soltan2019	10.1021/acsbiomaterials.9b00167	Alginate	3.75	Gelatin	3.75	I	0.83	none	0	75	25	27G	210	13	22	26	25	Y
soltan2019	10.1021/acsbiomaterials.9b00167	Alginate	6	Gelatin	2	I	0.4	CaCl2	100	48	25	27G	210	13	22	26	25	Y
soltan2019	10.1021/acsbiomaterials.9b00167	Alginate	3	Gelatin	2	I	0.36	CaCl2	100	12	25	27G	210	13	22	26	25	Y
soltan2019	10.1021/acsbiomaterials.9b00167	Alginate	2	Gelatin	2	I	0.58	CaCl2	100	10	25	27G	210	13	22	26	25	Y
soltan2019	10.1021/acsbiomaterials.9b00167	Alginate	2	Gelatin	3	I	0.73	CaCl2	100	30	25	27G	210	13	22	26	25	Y
soltan2019	10.1021/acsbiomaterials.9b00167	Alginate	2	Gelatin	6	I	0.72	CaCl2	100	215	25	27G	210	13	22	26	25	Y
soltan2019	10.1021/acsbiomaterials.9b00167	Alginate	3.75	Gelatin	3.75	I	0.65	CaCl2	100	75	25	27G	210	13	22	26	25	Y
soltan2019	10.1021/acsbiomaterials.9b00167	Alginate	6	Gelatin	2	I	0.25	none	0	48	25	27G	210	13	22	26	4	Y
soltan2019	10.1021/acsbiomaterials.9b00167	Alginate	3	Gelatin	2	I	0.27	none	0	12	25	27G	210	13	22	26	4	Y
soltan2019	10.1021/acsbiomaterials.9b00167	Alginate	2	Gelatin	2	I	0.51	none	0	10	25	27G	210	13	22	26	4	Y
soltan2019	10.1021/acsbiomaterials.9b00167	Alginate	2	Gelatin	3	I	0.74	none	0	30	25	27G	210	13	22	26	4	Y
soltan2019	10.1021/acsbiomaterials.9b00167	Alginate	2	Gelatin	6	I	0.82	none	0	215	25	27G	210	13	22	26	4	Y
soltan2019	10.1021/acsbiomaterials.9b00167	Alginate	3.75	Gelatin	3.75	I	0.71	none	0	75	25	27G	210	13	22	26	4	Y
soltan2019	10.1021/acsbiomaterials.9b00167	Alginate	6	Gelatin	2	I	0.25	CaCl2	100	48	25	27G	210	13	22	26	4	Y
soltan2019	10.1021/acsbiomaterials.9b00167	Alginate	3	Gelatin	2	I	0.31	CaCl2	100	12	25	27G	210	13	22	26	4	Y
soltan2019	10.1021/acsbiomaterials.9b00167	Alginate	2	Gelatin	2	I	0.54	CaCl2	100	10	25	27G	210	13	22	26	4	Y
soltan2019	10.1021/acsbiomaterials.9b00167	Alginate	2	Gelatin	3	I	0.84	CaCl2	100	30	25	27G	210	13	22	26	4	Y
soltan2019	10.1021/acsbiomaterials.9b00167	Alginate	2	Gelatin	6	I	0.8	CaCl2	100	215	25	27G	210	13	22	26	4	Y
soltan2019	10.1021/acsbiomaterials.9b00167	Alginate	3.75	Gelatin	3.75	I	0.69	CaCl2	100	75	25	27G	210	13	22	26	4	Y
soltan2019	10.1021/acsbiomaterials.9b00167	Alginate	6	Gelatin	2	tan(G´´/G´)	0.57	none	0	10	25	27G	210		22	26	25	Y
soltan2019	10.1021/acsbiomaterials.9b00167	Alginate	3	Gelatin	2	tan(G´´/G´)	0.39	none	0	10	25	27G	210		22	26	25	Y
soltan2019	10.1021/acsbiomaterials.9b00167	Alginate	2	Gelatin	3	tan(G´´/G´)	0.28	none	0	10	25	27G	210		22	26	25	Y
soltan2019	10.1021/acsbiomaterials.9b00167	Alginate	2	Gelatin	6	tan(G´´/G´)	0.1	none	0	10	25	27G	210		22	26	25	Y
soltan2019	10.1021/acsbiomaterials.9b00167	Alginate	3.75	Gelatin	3.75	tan(G´´/G´)	0.24	none	0	10	25	27G	210		22	26	25	Y
soltan2019	10.1021/acsbiomaterials.9b00167	Alginate	6	Gelatin	2	Viscosity (cP)	14490	none	0	10	25	27G	210		22	26	25	Y
soltan2019	10.1021/acsbiomaterials.9b00167	Alginate	3	Gelatin	2	Viscosity (cP)	2060	none	0	10	25	27G	210		22	26	25	Y
soltan2019	10.1021/acsbiomaterials.9b00167	Alginate	2	Gelatin	2	Viscosity (cP)	1157	none	0	10	25	27G	210		22	26	25	Y
soltan2019	10.1021/acsbiomaterials.9b00167	Alginate	2	Gelatin	3	Viscosity (cP)	9946	none	0	10	25	27G	210		22	26	25	Y
soltan2019	10.1021/acsbiomaterials.9b00167	Alginate	2	Gelatin	6	Viscosity (cP)	14950	none	0	10	25	27G	210		22	26	25	Y
ouyang2016	10.1088/1758-5090/8/3/035020	Alginate	1	Gelatin	5	Pr	0.95	CaCl2	100			25G			37	25	25	N
ouyang2016	10.1088/1758-5090/8/3/035020	Alginate	1	Gelatin	7.5	Pr	1.38	CaCl2	100			25G			37	25	25	N
ouyang2016	10.1088/1758-5090/8/3/035020	Alginate	1	Gelatin	10	Pr	1.39	CaCl2	100			25G			37	25	25	N
ouyang2016	10.1088/1758-5090/8/3/035020	Alginate	1	Gelatin	5	Pr	0.84	CaCl2	100			25G			37	27.5	25	N
ouyang2016	10.1088/1758-5090/8/3/035020	Alginate	1	Gelatin	7.5	Pr	1.09	CaCl2	100			25G			37	27.5	25	N
ouyang2016	10.1088/1758-5090/8/3/035020	Alginate	1	Gelatin	10	Pr	1.27	CaCl2	100			25G			37	27.5	25	N
ouyang2016	10.1088/1758-5090/8/3/035020	Alginate	1	Gelatin	5	Pr	0.8	CaCl2	100			25G			37	30	25	N
ouyang2016	10.1088/1758-5090/8/3/035020	Alginate	1	Gelatin	7.5	Pr	1.04	CaCl2	100			25G			37	30	25	N
ouyang2016	10.1088/1758-5090/8/3/035020	Alginate	1	Gelatin	10	Pr	1.14	CaCl2	100			25G			37	30	25	N
digiuseppe2017	10.1016/j.jmbbm.2017.12.026	Alginate	5	Gelatin	6	Ac	92.9	CaCl2	300	103	5	27G	230		37	37	4	N
digiuseppe2017	10.1016/j.jmbbm.2017.12.027	Alginate	7	Gelatin	6	Ac	98	CaCl2	300	186	5	27G	230		37	37	4	N
digiuseppe2017	10.1016/j.jmbbm.2017.12.027	Alginate	9	Gelatin	6	Ac	98.8	CaCl2	300	276	5	27G	230		37	37	4	N
digiuseppe2017	10.1016/j.jmbbm.2017.12.027	Alginate	1	Gelatin	6	Ac	75	CaCl2	300	276	5	27G	230		37	37	4	N
digiuseppe2017	10.1016/j.jmbbm.2017.12.027	Alginate	3	Gelatin	6	Ac	74	CaCl2	300	276	5	27G	230		37	37	4	N
digiuseppe2017	10.1016/j.jmbbm.2017.12.026	Alginate	5	Gelatin	8	Ac	92.2	CaCl2	300	172	5	27G	230		37	37	4	N
digiuseppe2017	10.1016/j.jmbbm.2017.12.026	Alginate	5	Gelatin	2	Ac	50	CaCl2	300	172	5	27G	230		37	37	4	N
digiuseppe2017	10.1016/j.jmbbm.2017.12.026	Alginate	5	Gelatin	4	Ac	86	CaCl2	300	172	5	27G	230		37	37	4	N
digiuseppe2017	10.1016/j.jmbbm.2017.12.027	Alginate	5	Gelatin	10	Ac	88.3	CaCl2	300	310	5	27G	230		37	37	4	N
digiuseppe2017	10.1016/j.jmbbm.2017.12.027	Alginate	7	Gelatin	8	Ac	97	CaCl2	300	193	5	27G	230		37	37	4	N
digiuseppe2017	10.1016/j.jmbbm.2017.12.026	Alginate	5	Gelatin	6	Width	0.35	CaCl2	300	103	5	27G	230		37	37	4	N
digiuseppe2017	10.1016/j.jmbbm.2017.12.027	Alginate	7	Gelatin	6	Width	0.33	CaCl2	300	186	5	27G	230		37	37	4	N
digiuseppe2017	10.1016/j.jmbbm.2017.12.027	Alginate	9	Gelatin	6	Width	0.32	CaCl2	300	276	5	27G	230		37	37	4	N
digiuseppe2017	10.1016/j.jmbbm.2017.12.026	Alginate	5	Gelatin	8	Width	0.37	CaCl2	300	172	5	27G	230		37	37	4	N
digiuseppe2017	10.1016/j.jmbbm.2017.12.027	Alginate	5	Gelatin	10	Width	0.32	CaCl2	300	310	5	27G	230		37	37	4	N
digiuseppe2017	10.1016/j.jmbbm.2017.12.027	Alginate	7	Gelatin	8	Width	0.31	CaCl2	300	193	5	27G	230		37	37	4	N
digiuseppe2017	10.1016/j.jmbbm.2017.12.026	Alginate	5	Gelatin	6	POI	76.79	CaCl2	300	103	5	27G	230		37	37	4	N
digiuseppe2017	10.1016/j.jmbbm.2017.12.027	Alginate	7	Gelatin	6	POI	54.92	CaCl2	300	186	5	27G	230		37	37	4	N
digiuseppe2017	10.1016/j.jmbbm.2017.12.027	Alginate	9	Gelatin	6	POI	44.3	CaCl2	300	276	5	27G	230		37	37	4	N
digiuseppe2017	10.1016/j.jmbbm.2017.12.026	Alginate	5	Gelatin	8	POI	51.58	CaCl2	300	172	5	27G	230		37	37	4	N
digiuseppe2017	10.1016/j.jmbbm.2017.12.027	Alginate	5	Gelatin	10	POI	36.85	CaCl2	300	310	5	27G	230		37	37	4	N
digiuseppe2017	10.1016/j.jmbbm.2017.12.027	Alginate	7	Gelatin	8	POI	77.82	CaCl2	300	193	5	27G	230		37	37	4	N
digiuseppe2017	10.1016/j.jmbbm.2017.12.026	Alginate	5	Gelatin	6	Compr. Modulus (kPa)	29.8	CaCl2	300	103	5	27G	230		37	37	4	N
digiuseppe2017	10.1016/j.jmbbm.2017.12.027	Alginate	7	Gelatin	6	Compr. Modulus (kPa)	34.4	CaCl2	300	186	5	27G	230		37	37	4	N
digiuseppe2017	10.1016/j.jmbbm.2017.12.027	Alginate	9	Gelatin	6	Compr. Modulus (kPa)	39.6	CaCl2	300	276	5	27G	230		37	37	4	N
digiuseppe2017	10.1016/j.jmbbm.2017.12.026	Alginate	5	Gelatin	8	Compr. Modulus (kPa)	35.6	CaCl2	300	172	5	27G	230		37	37	4	N
digiuseppe2017	10.1016/j.jmbbm.2017.12.027	Alginate	5	Gelatin	10	Compr. Modulus (kPa)	41.4	CaCl2	300	310	5	27G	230		37	37	4	N
digiuseppe2017	10.1016/j.jmbbm.2017.12.027	Alginate	7	Gelatin	8	Compr. Modulus (kPa)	48	CaCl2	300	193	5	27G	230		37	37	4	N
digiuseppe2017	10.1016/j.jmbbm.2017.12.027	Alginate	7	Gelatin	8	Ac	99	CaCl2	300	193	5	32G	100		37	37	4	N
digiuseppe2017	10.1016/j.jmbbm.2017.12.027	Alginate	7	Gelatin	8	Ac	98	CaCl2	300	193	5	30G	150		37	37	4	N
digiuseppe2017	10.1016/j.jmbbm.2017.12.027	Alginate	7	Gelatin	8	Ac	97	CaCl2	300	193	5	27G	230		37	37	4	N
digiuseppe2017	10.1016/j.jmbbm.2017.12.027	Alginate	7	Gelatin	8	Ac	84.5	CaCl2	300	193	5	25G	480		37	37	4	N
digiuseppe2017	10.1016/j.jmbbm.2017.12.027	Alginate	7	Gelatin	8	Ac	77	CaCl2	300	193	5	23G	570		37	37	4	N
jain2021	10.1016/j.bprint.2021.e00131	GelMA	10	none	0	Pr	0.99	none	0	1.6	10	27G	584		25	25	10	N
jain2021	10.1016/j.bprint.2021.e00131	GelMA	10	none	0	Pr	0.89	none	0	1.9	10	27G	584		25	25	10	N
jain2021	10.1016/j.bprint.2021.e00131	GelMA	10	none	0	Pr	0.95	none	0	1.15	10	27G	584		26	26	10	N
jain2021	10.1016/j.bprint.2021.e00131	GelMA	10	none	0	Pr	0.91	none	0	1.7	10	27G	584		26	26	10	N
butler2021	10.1016/j.mtla.2021.101169	Agarose	1	NOOC	0	G'	1.87	none	0		3		410	1	37	37	37	Y
butler2021	10.1016/j.mtla.2021.101169	Agarose	0.8	NOOC	0.2	G'	0.11	none	0		3		410	1	37	37	37	Y
butler2021	10.1016/j.mtla.2021.101169	Agarose	0.6	NOOC	0.4	G'	1.66	none	0		3		410	1	37	37	37	Y
butler2021	10.1016/j.mtla.2021.101169	NOOC	0.6	Agarose	0.4	G'	6.66	none	0		3		410	1	37	37	37	Y
butler2021	10.1016/j.mtla.2021.101169	NOOC	0.8	Agarose	0.2	G'	32.7	none	0		3		410	1	37	37	37	Y
butler2021	10.1016/j.mtla.2021.101169	NOOC	1	Agarose	0	G'	45.05	none	0		3		410	1	37	37	37	Y
butler2021	10.1016/j.mtla.2021.101169	Agarose	1	NOOC	0	G''	0	none	0		3		410	1	37	37	37	Y
butler2021	10.1016/j.mtla.2021.101169	Agarose	0.8	NOOC	0.2	G''	0.69	none	0		3		410	1	37	37	37	Y
butler2021	10.1016/j.mtla.2021.101169	Agarose	0.6	NOOC	0.4	G''	0.89	none	0		3		410	1	37	37	37	Y
butler2021	10.1016/j.mtla.2021.101169	NOOC	0.6	Agarose	0.4	G''	0.95	none	0		3		410	1	37	37	37	Y
butler2021	10.1016/j.mtla.2021.101169	NOOC	0.8	Agarose	0.2	G''	0.99	none	0		3		410	1	37	37	37	Y
butler2021	10.1016/j.mtla.2021.101169	NOOC	1	Agarose	0	G''	1	none	0		3		410	1	37	37	37	Y
firipis2022	10.1016/j.mtadv.2022.100243	Agarose	2	none	0	Pr	0.99	CaCl2	200	120	300	22G		1	25	25	25	N
firipis2022	10.1016/j.mtadv.2022.100243	Alginate	1.67	Agarose	0.33	Pr	0.98	CaCl2	200	120	300	22G		1	25	25	25	N
aguado2011	10.1089/ten.tea.2011.0391	Alginate75	1	none	0	Viscosity (cP)	9.3	none	0	191.32	620	28G	317	1				N
aguado2011	10.1089/ten.tea.2011.0391	Alginate147	1	none	0	Viscosity (cP)	18.39	none	0	197.66	620	28G	317	1				N
aguado2011	10.1089/ten.tea.2011.0391	Alginate200	1	none	0	Viscosity (cP)	20.64	none	0	259.74	620	28G	317	1				N
aguado2011	10.1089/ten.tea.2011.0391	Alginate75	1	none	0	Viscosity (cP)	9.51	CaCl2	0.5-4	215.4	620	28G	317	1				N
aguado2011	10.1089/ten.tea.2011.0391	Alginate147	1	none	0	Viscosity (cP)	18.48	CaCl2	0.5-4	305.36	620	28G	317	1				N
aguado2011	10.1089/ten.tea.2011.0391	Alginate200	1	none	0	Viscosity (cP)	19.83	CaCl2	0.5-4	406.72	620	28G	317	1				N
aguado2011	10.1089/ten.tea.2011.0391	Alginate75	1	none	0	Viscosity (cP)	11.82	CaCl2	1 a 4	292.69	620	28G	317	1				N
aguado2011	10.1089/ten.tea.2011.0391	Alginate147	1	none	0	Viscosity (cP)	24.9	CaCl2	1 a 4	405.45	620	28G	317	1				N
aguado2011	10.1089/ten.tea.2011.0391	Alginate200	1	none	0	Viscosity (cP)	32.17	CaCl2	1 a 4	642.39	620	28G	317	1				N
aguado2011	10.1089/ten.tea.2011.0391	Alginate75	1	none	0	G'	0.33	CaCl2	0.5-4	215.4	620	28G	317	1				N
aguado2011	10.1089/ten.tea.2011.0391	Alginate147	1	none	0	G'	0.58	CaCl2	0.5-4	305.36	620	28G	317	1				N
aguado2011	10.1089/ten.tea.2011.0391	Alginate200	1	none	0	G'	2.96	CaCl2	0.5-4	406.72	620	28G	317	1				N
aguado2011	10.1089/ten.tea.2011.0391	Alginate75	1	none	0	G'	29.57	CaCl2	1 a 4	292.69	620	28G	317	1				N
aguado2011	10.1089/ten.tea.2011.0391	Alginate147	1	none	0	G'	47.02	CaCl2	1 a 4	405.45	620	28G	317	1				N
aguado2011	10.1089/ten.tea.2011.0391	Alginate200	1	none	0	G'	58.14	CaCl2	1 a 4	642.39	620	28G	317	1				N
aguado2011	10.1089/ten.tea.2011.0391	Alginate147	1	none	0	G'	94.2	CaCl2	1 a 4	405.45	620	28G	317	1				N
aguado2011	10.1089/ten.tea.2011.0391	Alginate200	1	none	0	G'	94.2	CaCl2	1 a 4	642.39	620	28G	317	1				N
chen2020	10.1039/D0TB00060D	Gellan Gum	3	Alginate	2.5	Sw	11.5	CaCl2	100	260		22G	410	5	25	25	25	N
chen2020	10.1039/D0TB00060D	Gellan Gum	3	Alginate	2.5	Sw	11	CaCl2	100	202		22G	410	5	25	25	25	N
chen2020	10.1039/D0TB00060D	Alginate	4	Gellan Gum	4	Sw	11.9	CaCl2	100	893		22G	410	5	25	25	25	N
chen2020	10.1039/D0TB00060D	Alginate	4	Gellan Gum	4	Sw	10.7	CaCl2	100	667		22G	410	5	25	25	25	N
gao2018	10.1088/1758-5090/aacdc7	Gelatin	8	none	0	U	1.052	none	0		150	25G	260	5	24	24	24	N
gao2018	10.1088/1758-5090/aacdc7	Pluronic270		none	0	U	1.012	none	0		150	25G	260	5	24	24	24	N
gao2018	10.1088/1758-5090/aacdc7	Pluronic400		none	0	U	1.003	none	0		150	25G	260	5	24	24	24	N
gao2018	10.1088/1758-5090/aacdc7	Fibrinogen		none	0	U	1.005	none	0		150	25G	260	5	24	24	24	N
gao2018	10.1088/1758-5090/aacdc7	Gelatin	6	Alginate	3	U	1.057	none	0		150	25G	260	5	24	24	24	N
gao2018	10.1088/1758-5090/aacdc7	Alginate	6	Gelatin	5	U	1.028	none	0		150	25G	260	5	24	24	24	N
gao2018	10.1088/1758-5090/aacdc7	Alginate	7	Gelatin	4	U	1.013	none	0		150	25G	260	5	24	24	24	N
gao2018	10.1088/1758-5090/aacdc7	Alginate	9	Gelatin	4	U	1.004	none	0		150	25G	260	5	24	24	24	N
gao2018	10.1088/1758-5090/aacdc7	Alginate	8	Gelatin	4	U	1.008	none	0		150	25G	260	5	24	24	24	N
gao2018	10.1088/1758-5090/aacdc7	HA		none	0	U	1.003	none	0		150	25G	260	5	24	24	24	N
gao2018	10.1088/1758-5090/aacdc7	Gelatin	8	none	0	E (Pa)	676.056	none	0		150	25G	260	5	24	24	24	N
gao2018	10.1088/1758-5090/aacdc7	Gelatin	6	Alginate	3	E (Pa)	181.69	none	0		150	25G	260	5	24	24	24	N
gao2018	10.1088/1758-5090/aacdc7	Alginate	6	Gelatin	5	E (Pa)	295.775	none	0		150	25G	260	5	24	24	24	N
gao2018	10.1088/1758-5090/aacdc7	Alginate	9	Gelatin	4	E (Pa)	2750.7	none	0		150	25G	260	5	24	24	24	N
gao2018	10.1088/1758-5090/aacdc7		6	none	0	E (Pa)	1039.44	none	0		150	25G	260	5	24	24	24	N
gao2018	10.1088/1758-5090/aacdc7	Alginate	8	Gelatin	4	E (Pa)	42.2535	none	0		150	25G	260	5	24	24	24	N
gao2018	10.1088/1758-5090/aacdc7	Gelatin	8	none	0	tan(G´´/G´)	0.0294118	none	0		150	25G	260	5	24	24	24	N
gao2018	10.1088/1758-5090/aacdc7	Gelatin	6	Alginate	3	tan(G´´/G´)	0.129412	none	0		150	25G	260	5	24	24	24	N
gao2018	10.1088/1758-5090/aacdc7	Alginate	6	Gelatin	5	tan(G´´/G´)	0.268235	none	0		150	25G	260	5	24	24	24	N
gao2018	10.1088/1758-5090/aacdc7	Alginate	9	Gelatin	4	tan(G´´/G´)	0.531765	none	0		150	25G	260	5	24	24	24	N
gao2018	10.1088/1758-5090/aacdc7	Alginate	8	Gelatin	4	tan(G´´/G´)	0.66	none	0		150	25G	260	5	24	24	24	N
gao2018	10.1088/1758-5090/aacdc7	Gelatin	8	none	0	G'	1748.48	none	0		150	25G	260	5	24	24	24	N
gao2018	10.1088/1758-5090/aacdc7	Gelatin	6	Alginate	3	G'	1663.64	none	0		150	25G	260	5	24	24	24	N
gao2018	10.1088/1758-5090/aacdc7	Alginate	6	Gelatin	5	G'	1815.15	none	0		150	25G	260	5	24	24	24	N
gao2018	10.1088/1758-5090/aacdc7	Alginate	9	Gelatin	4	G'	1548.48	none	0		150	25G	260	5	24	24	24	N
gao2018	10.1088/1758-5090/aacdc7	Alginate	8	Gelatin	4	G'	1703.03	none	0		150	25G	260	5	24	24	24	N
gao2018	10.1088/1758-5090/aacdc7	Gelatin	8	none	0	U	1.05141	none	0		150	25G	260	5	24	24	24	N
gao2018	10.1088/1758-5090/aacdc7	Gelatin	6	Alginate	3	U	1.04732	none	0		150	25G	260	5	24	24	24	N
gao2018	10.1088/1758-5090/aacdc7	Alginate	6	Gelatin	5	U	1.02493	none	0		150	25G	260	5	24	24	24	N
gao2018	10.1088/1758-5090/aacdc7	Alginate	9	Gelatin	4	U	0.995775	none	0		150	25G	260	5	24	24	24	N
gao2018	10.1088/1758-5090/aacdc7	Alginate	8	Gelatin	4	U	0.994085	none	0		150	25G	260	5	24	24	24	N
gao2018	10.1088/1758-5090/aacdc7	Gelatin	8	none	0	I	0.9	none	0		150	25G	260	5	24	24	24	N
gao2018	10.1088/1758-5090/aacdc7	Gelatin	6	Alginate	3	I	0.958333	none	0		150	25G	260	5	24	24	24	N
gao2018	10.1088/1758-5090/aacdc7	Alginate	6	Gelatin	5	I	0.918333	none	0		150	25G	260	5	24	24	24	N
gao2018	10.1088/1758-5090/aacdc7	Alginate	9	Gelatin	4	I	0.755	none	0		150	25G	260	5	24	24	24	N
gao2018	10.1088/1758-5090/aacdc7	Alginate	8	Gelatin	4	I	0.65	none	0		150	25G	260	5	24	24	24	N
negrini2018	10.1016/j.bprint.2018.e00024	Methylcellulose	8	none	0	Diameter	1120.37	Na2SO4	50		0.3	18G		3	21	21	21	N
negrini2018	10.1016/j.bprint.2018.e00024	Methylcellulose	8	none	0	Diameter	593.18	Na2SO4	50		0.3	21G		3	21	21	21	N
negrini2018	10.1016/j.bprint.2018.e00024	Methylcellulose	8	none	0	Diameter	208.85	Na2SO4	50		0.3	24G		3	21	21	21	N
negrini2018	10.1016/j.bprint.2018.e00024	Methylcellulose	8	none	0	Diameter	1708.33	Na2SO4	50		0.3	18G		3	21	21	21	N
negrini2018	10.1016/j.bprint.2018.e00024	Methylcellulose	8	none	0	Diameter	593.67	Na2SO4	50		0.3	21G		3	21	21	21	N
negrini2018	10.1016/j.bprint.2018.e00024	Methylcellulose	8	none	0	Diameter	230.1	Na2SO4	50		0.3	24G		3	21	21	21	N
negrini2018	10.1016/j.bprint.2018.e00024	Methylcellulose	8	none	0	Diameter	1855.65	Na2SO4	50		0.3	18G		3	21	21	21	N
negrini2018	10.1016/j.bprint.2018.e00024	Methylcellulose	8	none	0	Diameter	678.86	Na2SO4	50		0.3	21G		3	21	21	21	N
negrini2018	10.1016/j.bprint.2018.e00024	Methylcellulose	8	none	0	Diameter	329.38	Na2SO4	50		0.3	24G		3	21	21	21	N
negrini2018	10.1016/j.bprint.2018.e00024	Methylcellulose	8	none	0	Diameter	2699.82	Na2SO4	50		0.3	18G		3	21	21	21	N
negrini2018	10.1016/j.bprint.2018.e00024	Methylcellulose	8	none	0	Diameter	943.16	Na2SO4	50		0.3	21G		3	21	21	21	N
negrini2018	10.1016/j.bprint.2018.e00024	Methylcellulose	8	none	0	Diameter	449.71	Na2SO4	50		0.3	24G		3	21	21	21	N
negrini2018	10.1016/j.bprint.2018.e00024	Methylcellulose	8	none	0	Diameter	984.24	Na2SO4	50		0.5	18G		3	21	21	21	N
negrini2018	10.1016/j.bprint.2018.e00024	Methylcellulose	8	none	0	Diameter	451.62	Na2SO4	50		0.5	21G		3	21	21	21	N
negrini2018	10.1016/j.bprint.2018.e00024	Methylcellulose	8	none	0	Diameter	133.83	Na2SO4	50		0.5	24G		3	21	21	21	N
negrini2018	10.1016/j.bprint.2018.e00024	Methylcellulose	8	none	0	Diameter	1443.6	Na2SO4	50		0.5	18G		3	21	21	21	N
negrini2018	10.1016/j.bprint.2018.e00024	Methylcellulose	8	none	0	Diameter	492.88	Na2SO4	50		0.5	21G		3	21	21	21	N
negrini2018	10.1016/j.bprint.2018.e00024	Methylcellulose	8	none	0	Diameter	205.37	Na2SO4	50		0.5	24G		3	21	21	21	N
negrini2018	10.1016/j.bprint.2018.e00024	Methylcellulose	8	none	0	Diameter	1697	Na2SO4	50		0.5	18G		3	21	21	21	N
negrini2018	10.1016/j.bprint.2018.e00024	Methylcellulose	8	none	0	Diameter	543.48	Na2SO4	50		0.5	21G		3	21	21	21	N
negrini2018	10.1016/j.bprint.2018.e00024	Methylcellulose	8	none	0	Diameter	299.52	Na2SO4	50		0.5	24G		3	21	21	21	N
negrini2018	10.1016/j.bprint.2018.e00024	Methylcellulose	8	none	0	Diameter	1937.34	Na2SO4	50		0.5	18G		3	21	21	21	N
negrini2018	10.1016/j.bprint.2018.e00024	Methylcellulose	8	none	0	Diameter	766.9	Na2SO4	50		0.5	21G		3	21	21	21	N
negrini2018	10.1016/j.bprint.2018.e00024	Methylcellulose	8	none	0	Diameter	362.29	Na2SO4	50		0.5	24G		3	21	21	21	N
negrini2018	10.1016/j.bprint.2018.e00024	Methylcellulose	8	none	0	Diameter	776.57	Na2SO4	50		0.7	18G		3	21	21	21	N
negrini2018	10.1016/j.bprint.2018.e00024	Methylcellulose	8	none	0	Diameter	408.44	Na2SO4	50		0.7	21G		3	21	21	21	N
negrini2018	10.1016/j.bprint.2018.e00024	Methylcellulose	8	none	0	Diameter	89.44	Na2SO4	50		0.7	24G		3	21	21	21	N
negrini2018	10.1016/j.bprint.2018.e00024	Methylcellulose	8	none	0	Diameter	1305.36	Na2SO4	50		0.7	18G		3	21	21	21	N
negrini2018	10.1016/j.bprint.2018.e00024	Methylcellulose	8	none	0	Diameter	447.56	Na2SO4	50		0.7	21G		3	21	21	21	N
negrini2018	10.1016/j.bprint.2018.e00024	Methylcellulose	8	none	0	Diameter	155.83	Na2SO4	50		0.7	24G		3	21	21	21	N
negrini2018	10.1016/j.bprint.2018.e00024	Methylcellulose	8	none	0	Diameter	1458.64	Na2SO4	50		0.7	18G		3	21	21	21	N
negrini2018	10.1016/j.bprint.2018.e00024	Methylcellulose	8	none	0	Diameter	450.37	Na2SO4	50		0.7	21G		3	21	21	21	N
negrini2018	10.1016/j.bprint.2018.e00024	Methylcellulose	8	none	0	Diameter	264.93	Na2SO4	50		0.7	24G		3	21	21	21	N
negrini2018	10.1016/j.bprint.2018.e00024	Methylcellulose	8	none	0	Diameter	1738.76	Na2SO4	50		0.7	18G		3	21	21	21	N
negrini2018	10.1016/j.bprint.2018.e00024	Methylcellulose	8	none	0	Diameter	666.57	Na2SO4	50		0.7	21G		3	21	21	21	N
negrini2018	10.1016/j.bprint.2018.e00024	Methylcellulose	8	none	0	Diameter	309	Na2SO4	50		0.7	24G		3	21	21	21	N
negrini2018	10.1016/j.bprint.2018.e00024	Methylcellulose	8	none	0	Diameter	757.94	Na2SO4	50		1	18G		3	21	21	21	N
negrini2018	10.1016/j.bprint.2018.e00024	Methylcellulose	8	none	0	Diameter	320.99	Na2SO4	50		1	21G		3	21	21	21	N
negrini2018	10.1016/j.bprint.2018.e00024	Methylcellulose	8	none	0	Diameter	71.79	Na2SO4	50		1	24G		3	21	21	21	N
negrini2018	10.1016/j.bprint.2018.e00024	Methylcellulose	8	none	0	Diameter	1064.98	Na2SO4	50		1	18G		3	21	21	21	N
negrini2018	10.1016/j.bprint.2018.e00024	Methylcellulose	8	none	0	Diameter	400.82	Na2SO4	50		1	21G		3	21	21	21	N
negrini2018	10.1016/j.bprint.2018.e00024	Methylcellulose	8	none	0	Diameter	113.43	Na2SO4	50		1	24G		3	21	21	21	N
negrini2018	10.1016/j.bprint.2018.e00024	Methylcellulose	8	none	0	Diameter	1122.16	Na2SO4	50		1	18G		3	21	21	21	N
negrini2018	10.1016/j.bprint.2018.e00024	Methylcellulose	8	none	0	Diameter	426.88	Na2SO4	50		1	21G		3	21	21	21	N
negrini2018	10.1016/j.bprint.2018.e00024	Methylcellulose	8	none	0	Diameter	203.82	Na2SO4	50		1	24G		3	21	21	21	N
negrini2018	10.1016/j.bprint.2018.e00024	Methylcellulose	8	none	0	Diameter	1244.13	Na2SO4	50		1	18G		3	21	21	21	N
negrini2018	10.1016/j.bprint.2018.e00024	Methylcellulose	8	none	0	Diameter	553.94	Na2SO4	50		1	21G		3	21	21	21	N
negrini2018	10.1016/j.bprint.2018.e00024	Methylcellulose	8	none	0	Diameter	219.38	Na2SO4	50		1	24G		3	21	21	21	N
almeida2013	10.1016/j.actbio.2013.10.035	PLA	95	PEG	5	Porosity	85.7	none	0	275	3	27G	200	1	4	40	25	Y
almeida2013	10.1016/j.actbio.2013.10.035	PLA - G5	95	PEG	5	Porosity	85.7	none	0	275	3	27G	200	1	4	40	25	Y
almeida2013	10.1016/j.actbio.2013.10.035	Chitosan	100	G5	50	Porosity	75.6	none	0	275	7	27G	150	1	4	25	25	Y
almeida2013	10.1016/j.actbio.2013.10.035	Chitosan	100	none	0	Porosity	79.1	none	0	275	7	27G	150	1	4	25	25	Y
maiz2022	10.3390/polym14030650	ChiMA	1.5 w-w	none	0	expansion	7.66667	none	0	20	300	27G	200	1	25	25	25
maiz2022	10.3390/polym14030650	ChiMA	1.5 w-w	none	0	expansion	9.38095	none	0	20	300	27G	200	1	25	25	25
maiz2022	10.3390/polym14030650	ChiMA	1.5 w-w	none	0	expansion	13.4286	none	0	20	300	27G	200	1	25	25	25
maiz2022	10.3390/polym14030650	ChiMA	1.5 w-w	none	0	expansion	13.619	none	0	20	300	27G	200	1	25	25	25
maiz2022	10.3390/polym14030650	ChiMA	1.5 w-w	none	0	expansion	10.7619	none	0	20	300	27G	200	1	25	25	25
maiz2022	10.3390/polym14030650	ChiMA	1.5 w-w	none	0	expansion	11.3333	none	0	20	300	27G	200	1	25	25	25
maiz2022	10.3390/polym14030650	ChiMA	1.5 w-w	none	0	expansion	11.1429	none	0	20	300	27G	200	1	25	25	25
maiz2022	10.3390/polym14030650	ChiMA	1.5 w-w	none	0	expansion	11.3333	none	0	20	300	27G	200	1	25	25	25
maiz2022	10.3390/polym14030650	ChiMA	1.5 w-w	none	0	expansion	11.9048	none	0	20	300	27G	200	1	25	25	25
maiz2022	10.3390/polym14030650	ChiMA	1.5 w-w	none	0	expansion	12.9048	none	0	20	300	27G	200	1	25	25	25
maiz2022	10.3390/polym14030650	ChiMA	1.5 w-w	none	0	expansion	12.2857	none	0	20	300	27G	200	1	25	25	25
maiz2022	10.3390/polym14030650	ChiMA	1.5 w-w	none	0	expansion	12.6667	none	0	20	300	27G	200	1	25	25	25
maiz2022	10.3390/polym14030650	ChiMA	1.5 w-w	none	0	expansion	12.8571	none	0	20	300	27G	200	1	25	25	25
maiz2022	10.3390/polym14030650	ChiMA	1.5 w-w	none	0	expansion	13.2381	none	0	20	300	27G	200	1	25	25	25
maiz2022	10.3390/polym14030650	ChiMA	1.5 w-w	none	0	expansion	13.0476	none	0	20	300	27G	200	1	25	25	25
maiz2022	10.3390/polym14030650	ChiMA	1.5 w-w	none	0	expansion	13.8095	none	0	20	300	27G	200	1	25	25	25
maiz2022	10.3390/polym14030650	ChiMA	1.5 w-w	none	0	expansion	12.6667	none	0	20	300	27G	200	1	25	25	25
maiz2022	10.3390/polym14030650	ChiMA	1.5 w-w	none	0	expansion	16.1429	none	0	20	300	27G	200	1	25	25	25
maiz2022	10.3390/polym14030650	ChiMA	1.5 w-w	none	0	expansion	15.7143	none	0	20	300	27G	200	1	25	25	25
maiz2022	10.3390/polym14030650	ChiMA	1.5 w-w	none	0	expansion	13.0476	none	0	20	300	27G	200	1	25	25	25
maiz2022	10.3390/polym14030650	ChiMA	1.5 w-w	none	0	expansion	10.9048	none	0	20	600	27G	200	1	25	25	25
maiz2022	10.3390/polym14030650	ChiMA	1.5 w-w	none	0	expansion	13.9524	none	0	20	600	27G	200	1	25	25	25
maiz2022	10.3390/polym14030650	ChiMA	1.5 w-w	none	0	expansion	13.5714	none	0	20	600	27G	200	1	25	25	25
maiz2022	10.3390/polym14030650	ChiMA	1.5 w-w	none	0	expansion	10.8571	none	0	20	600	27G	200	1	25	25	25
maiz2022	10.3390/polym14030650	ChiMA	1.5 w-w	none	0	expansion	8.19048	none	0	20	600	27G	200	1	25	25	25
maiz2022	10.3390/polym14030650	ChiMA	1.5 w-w	none	0	expansion	7.80952	none	0	20	600	27G	200	1	25	25	25
maiz2022	10.3390/polym14030650	ChiMA	1.5 w-w	none	0	expansion	7.66667	none	0	20	600	27G	200	1	25	25	25
maiz2022	10.3390/polym14030650	ChiMA	1.5 w-w	none	0	expansion	8.2381	none	0	20	600	27G	200	1	25	25	25
maiz2022	10.3390/polym14030650	ChiMA	1.5 w-w	none	0	expansion	8.42857	none	0	20	600	27G	200	1	25	25	25
maiz2022	10.3390/polym14030650	ChiMA	1.5 w-w	none	0	expansion	8.61905	none	0	20	600	27G	200	1	25	25	25
maiz2022	10.3390/polym14030650	ChiMA	1.5 w-w	none	0	expansion	8.61905	none	0	20	600	27G	200	1	25	25	25
maiz2022	10.3390/polym14030650	ChiMA	1.5 w-w	none	0	expansion	8.42857	none	0	20	600	27G	200	1	25	25	25
maiz2022	10.3390/polym14030650	ChiMA	1.5 w-w	none	0	expansion	8.2381	none	0	20	600	27G	200	1	25	25	25
maiz2022	10.3390/polym14030650	ChiMA	1.5 w-w	none	0	expansion	8.47619	none	0	20	600	27G	200	1	25	25	25
maiz2022	10.3390/polym14030650	ChiMA	1.5 w-w	none	0	expansion	8.04762	none	0	20	600	27G	200	1	25	25	25
maiz2022	10.3390/polym14030650	ChiMA	1.5 w-w	none	0	expansion	8.04762	none	0	20	600	27G	200	1	25	25	25
maiz2022	10.3390/polym14030650	ChiMA	1.5 w-w	none	0	expansion	8.2381	none	0	20	600	27G	200	1	25	25	25
maiz2022	10.3390/polym14030650	ChiMA	1.5 w-w	none	0	expansion	8.2381	none	0	20	600	27G	200	1	25	25	25
maiz2022	10.3390/polym14030650	ChiMA	1.5 w-w	none	0	expansion	9	none	0	20	600	27G	200	1	25	25	25
maiz2022	10.3390/polym14030650	ChiMA	1.5 w-w	none	0	expansion	12.2857	none	0	20	600	27G	200	1	25	25	25
maiz2022	10.3390/polym14030650	ChiMA	1.5 w-w	none	0	expansion	10.619	none	0	20	800	27G	200	1	25	25	25
maiz2022	10.3390/polym14030650	ChiMA	1.5 w-w	none	0	expansion	13.1905	none	0	20	800	27G	200	1	25	25	25
maiz2022	10.3390/polym14030650	ChiMA	1.5 w-w	none	0	expansion	12.4286	none	0	20	800	27G	200	1	25	25	25
maiz2022	10.3390/polym14030650	ChiMA	1.5 w-w	none	0	expansion	9.85714	none	0	20	800	27G	200	1	25	25	25
maiz2022	10.3390/polym14030650	ChiMA	1.5 w-w	none	0	expansion	8.19048	none	0	20	800	27G	200	1	25	25	25
maiz2022	10.3390/polym14030650	ChiMA	1.5 w-w	none	0	expansion	7.95238	none	0	20	800	27G	200	1	25	25	25
maiz2022	10.3390/polym14030650	ChiMA	1.5 w-w	none	0	expansion	7.7619	none	0	20	800	27G	200	1	25	25	25
maiz2022	10.3390/polym14030650	ChiMA	1.5 w-w	none	0	expansion	7.85714	none	0	20	800	27G	200	1	25	25	25
maiz2022	10.3390/polym14030650	ChiMA	1.5 w-w	none	0	expansion	7.57143	none	0	20	800	27G	200	1	25	25	25
maiz2022	10.3390/polym14030650	ChiMA	1.5 w-w	none	0	expansion	7.85714	none	0	20	800	27G	200	1	25	25	25
maiz2022	10.3390/polym14030650	ChiMA	1.5 w-w	none	0	expansion	7.7619	none	0	20	800	27G	200	1	25	25	25
maiz2022	10.3390/polym14030650	ChiMA	1.5 w-w	none	0	expansion	7.66667	none	0	20	800	27G	200	1	25	25	25
maiz2022	10.3390/polym14030650	ChiMA	1.5 w-w	none	0	expansion	7.85714	none	0	20	800	27G	200	1	25	25	25
maiz2022	10.3390/polym14030650	ChiMA	1.5 w-w	none	0	expansion	7.47619	none	0	20	800	27G	200	1	25	25	25
maiz2022	10.3390/polym14030650	HA	1.5 w-w	none	0	expansion	7.66667	none	0	20	800	27G	200	1	25	25	25
maiz2022	10.3390/polym14030650	HA	1.5 w-w	none	0	expansion	7.57143	none	0	20	800	27G	200	1	25	25	25
maiz2022	10.3390/polym14030650	HA	1.5 w-w	none	0	expansion	7.57143	none	0	20	800	27G	200	1	25	25	25
maiz2022	10.3390/polym14030650	HA	1.5 w-w	none	0	expansion	8.71429	none	0	20	800	27G	200	1	25	25	25
maiz2022	10.3390/polym14030650	HA	1.5 w-w	none	0	expansion	10.9524	none	0	20	800	27G	200	1	25	25	25
maiz2022	10.3390/polym14030650	HA	1.5 w-w	none	0	expansion	10.0952	none	0	20	800	27G	200	1	25	25	25
maiz2022	10.3390/polym14030650	HA	1.5 w-w	none	0	expansion	19.1429	none	0	25	300	27G	200	1	25	25	25
maiz2022	10.3390/polym14030650	HA	1.5 w-w	none	0	expansion	19	none	0	25	300	27G	200	1	25	25	25
maiz2022	10.3390/polym14030650	HA	1.5 w-w	none	0	expansion	19	none	0	25	300	27G	200	1	25	25	25
maiz2022	10.3390/polym14030650	HA	1.5 w-w	none	0	expansion	17.5238	none	0	25	300	27G	200	1	25	25	25
maiz2022	10.3390/polym14030650	HA	1.5 w-w	none	0	expansion	17.5238	none	0	25	300	27G	200	1	25	25	25
maiz2022	10.3390/polym14030650	HA	1.5 w-w	none	0	expansion	17.8571	none	0	25	300	27G	200	1	25	25	25
maiz2022	10.3390/polym14030650	HA	1.5 w-w	none	0	expansion	16.5238	none	0	25	300	27G	200	1	25	25	25
maiz2022	10.3390/polym14030650	HA	1.5 w-w	none	0	expansion	18.1429	none	0	25	300	27G	200	1	25	25	25
maiz2022	10.3390/polym14030650	HA	1.5 w-w	none	0	expansion	17.1905	none	0	25	300	27G	200	1	25	25	25
maiz2022	10.3390/polym14030650	HA	1.5 w-w	none	0	expansion	17.6667	none	0	25	300	27G	200	1	25	25	25
maiz2022	10.3390/polym14030650	HA	1.5 w-w	none	0	expansion	17.8571	none	0	25	300	27G	200	1	25	25	25
maiz2022	10.3390/polym14030650	HA	1.5 w-w	none	0	expansion	17	none	0	25	300	27G	200	1	25	25	25
maiz2022	10.3390/polym14030650	HA	1.5 w-w	none	0	expansion	17	none	0	25	300	27G	200	1	25	25	25
maiz2022	10.3390/polym14030650	HA	1.5 w-w	none	0	expansion	16.8571	none	0	25	300	27G	200	1	25	25	25
maiz2022	10.3390/polym14030650	HA	1.5 w-w	none	0	expansion	17.1905	none	0	25	300	27G	200	1	25	25	25
maiz2022	10.3390/polym14030650	HA	1.5 w-w	none	0	expansion	17.3333	none	0	25	300	27G	200	1	25	25	25
maiz2022	10.3390/polym14030650	HA	1.5 w-w	none	0	expansion	18.6667	none	0	25	300	27G	200	1	25	25	25
maiz2022	10.3390/polym14030650	HA	1.5 w-w	none	0	expansion	19.9524	none	0	25	300	27G	200	1	25	25	25
maiz2022	10.3390/polym14030650	HA	1.5 w-w	none	0	expansion	21.7619	none	0	25	300	27G	200	1	25	25	25
maiz2022	10.3390/polym14030650	HA	1.5 w-w	none	0	expansion	19.9524	none	0	25	300	27G	200	1	25	25	25
maiz2022	10.3390/polym14030650	HA	1.5 w-w	none	0	expansion	16.1905	none	0	25	600	27G	200	1	25	25	25
maiz2022	10.3390/polym14030650	HA	1.5 w-w	none	0	expansion	17.3333	none	0	25	600	27G	200	1	25	25	25
maiz2022	10.3390/polym14030650	HA	1.5 w-w	none	0	expansion	15.7143	none	0	25	600	27G	200	1	25	25	25
maiz2022	10.3390/polym14030650	HA	1.5 w-w	none	0	expansion	13.7619	none	0	25	600	27G	200	1	25	25	25
maiz2022	10.3390/polym14030650	HA	1.5 w-w	none	0	expansion	12.2857	none	0	25	600	27G	200	1	25	25	25
maiz2022	10.3390/polym14030650	HA	1.5 w-w	none	0	expansion	11.2857	none	0	25	600	27G	200	1	25	25	25
maiz2022	10.3390/polym14030650	HA	1.5 w-w	none	0	expansion	11.4762	none	0	25	600	27G	200	1	25	25	25
maiz2022	10.3390/polym14030650	HA	1.5 w-w	none	0	expansion	11.4762	none	0	25	600	27G	200	1	25	25	25
maiz2022	10.3390/polym14030650	HA	1.5 w-w	none	0	expansion	11.9524	none	0	25	600	27G	200	1	25	25	25
maiz2022	10.3390/polym14030650	HA	1.5 w-w	none	0	expansion	11.4762	none	0	25	600	27G	200	1	25	25	25
maiz2022	10.3390/polym14030650	HA	1.5 w-w	none	0	expansion	11.619	none	0	25	600	27G	200	1	25	25	25
maiz2022	10.3390/polym14030650	HA	1.5 w-w	none	0	expansion	12.0952	none	0	25	600	27G	200	1	25	25	25
maiz2022	10.3390/polym14030650	HA	1.5 w-w	none	0	expansion	11.619	none	0	25	600	27G	200	1	25	25	25
maiz2022	10.3390/polym14030650	HA	1.5 w-w	none	0	expansion	11.7619	none	0	25	600	27G	200	1	25	25	25
maiz2022	10.3390/polym14030650	HA	1.5 w-w	none	0	expansion	11.7619	none	0	25	600	27G	200	1	25	25	25
maiz2022	10.3390/polym14030650	HA	1.5 w-w	none	0	expansion	11.4762	none	0	25	600	27G	200	1	25	25	25
maiz2022	10.3390/polym14030650	HA	1.5 w-w	none	0	expansion	12.4286	none	0	25	600	27G	200	1	25	25	25
maiz2022	10.3390/polym14030650	HA	1.5 w-w	none	0	expansion	14.0952	none	0	25	600	27G	200	1	25	25	25
maiz2022	10.3390/polym14030650	HA	1.5 w-w	none	0	expansion	15.5714	none	0	25	600	27G	200	1	25	25	25
maiz2022	10.3390/polym14030650	HA	1.5 w-w	none	0	expansion	13.5714	none	0	25	600	27G	200	1	25	25	25
maiz2022	10.3390/polym14030650	HA	1.5 w-w	none	0	expansion	17.5238	none	0	25	800	27G	200	1	25	25	25
maiz2022	10.3390/polym14030650	HA	1.5 w-w	none	0	expansion	16.1905	none	0	25	800	27G	200	1	25	25	25
maiz2022	10.3390/polym14030650	HA	1.5 w-w	none	0	expansion	16.4286	none	0	25	800	27G	200	1	25	25	25
maiz2022	10.3390/polym14030650	HA	1.5 w-w	none	0	expansion	13	none	0	25	800	27G	200	1	25	25	25
maiz2022	10.3390/polym14030650	HA	1.5 w-w	none	0	expansion	9.09524	none	0	25	800	27G	200	1	25	25	25
maiz2022	10.3390/polym14030650	HA	1.5 w-w	none	0	expansion	9.95238	none	0	25	800	27G	200	1	25	25	25
maiz2022	10.3390/polym14030650	HA	1.5 w-w	none	0	expansion	9.80952	none	0	25	800	27G	200	1	25	25	25
maiz2022	10.3390/polym14030650	HA	1.5 w-w	none	0	expansion	9.80952	none	0	25	800	27G	200	1	25	25	25
maiz2022	10.3390/polym14030650	HA	1.5 w-w	none	0	expansion	9.71429	none	0	25	800	27G	200	1	25	25	25
maiz2022	10.3390/polym14030650	HA	1.5 w-w	none	0	expansion	9.80952	none	0	25	800	27G	200	1	25	25	25
maiz2022	10.3390/polym14030650	HA	1.5 w-w	none	0	expansion	10.0476	none	0	25	800	27G	200	1	25	25	25
maiz2022	10.3390/polym14030650	HA	1.5 w-w	none	0	expansion	10.0476	none	0	25	800	27G	200	1	25	25	25
maiz2022	10.3390/polym14030650	HA	1.5 w-w	none	0	expansion	9.95238	none	0	25	800	27G	200	1	25	25	25
maiz2022	10.3390/polym14030650	HA	1.5 w-w	none	0	expansion	10.0476	none	0	25	800	27G	200	1	25	25	25
maiz2022	10.3390/polym14030650	HA	1.5 w-w	none	0	expansion	9.80952	none	0	25	800	27G	200	1	25	25	25
maiz2022	10.3390/polym14030650	HA	1.5 w-w	none	0	expansion	9	none	0	25	800	27G	200	1	25	25	25
maiz2022	10.3390/polym14030650	HA	1.5 w-w	none	0	expansion	8.7619	none	0	25	800	27G	200	1	25	25	25
maiz2022	10.3390/polym14030650	HA	1.5 w-w	none	0	expansion	10.9048	none	0	25	800	27G	200	1	25	25	25
maiz2022	10.3390/polym14030650	HA	1.5 w-w	none	0	expansion	13.0952	none	0	25	800	27G	200	1	25	25	25
maiz2022	10.3390/polym14030650	HA	1.5 w-w	none	0	expansion	13.5714	none	0	25	800	27G	200	1	25	25	25
maiz2022	10.3390/polym14030650	HA	1.5 w-w	none	0	expansion	22.3333	none	0	30	300	27G	200	1	25	25	25
maiz2022	10.3390/polym14030650	HA	1.5 w-w	none	0	expansion	23.381	none	0	30	300	27G	200	1	25	25	25
maiz2022	10.3390/polym14030650	HA	1.5 w-w	none	0	expansion	23.381	none	0	30	300	27G	200	1	25	25	25
maiz2022	10.3390/polym14030650	HA	1.5 w-w	none	0	expansion	23.1429	none	0	30	300	27G	200	1	25	25	25
maiz2022	10.3390/polym14030650	HA	1.5 w-w	none	0	expansion	22.5714	none	0	30	300	27G	200	1	25	25	25
maiz2022	10.3390/polym14030650	HA	1.5 w-w	none	0	expansion	22.2857	none	0	30	300	27G	200	1	25	25	25
maiz2022	10.3390/polym14030650	HA	1.5 w-w	none	0	expansion	23.1429	none	0	30	300	27G	200	1	25	25	25
maiz2022	10.3390/polym14030650	HA	1.5 w-w	none	0	expansion	23.6667	none	0	30	300	27G	200	1	25	25	25
maiz2022	10.3390/polym14030650	HA	1.5 w-w	none	0	expansion	23.6667	none	0	30	300	27G	200	1	25	25	25
maiz2022	10.3390/polym14030650	HA	1.5 w-w	none	0	expansion	23.381	none	0	30	300	27G	200	1	25	25	25
maiz2022	10.3390/polym14030650	HA	1.5 w-w	none	0	expansion	22.8571	none	0	30	300	27G	200	1	25	25	25
maiz2022	10.3390/polym14030650	HA	1.5 w-w	none	0	expansion	24.1905	none	0	30	300	27G	200	1	25	25	25
maiz2022	10.3390/polym14030650	HA	1.5 w-w	none	0	expansion	23.9524	none	0	30	300	27G	200	1	25	25	25
maiz2022	10.3390/polym14030650	HA	1.5 w-w	none	0	expansion	23.6667	none	0	30	300	27G	200	1	25	25	25
maiz2022	10.3390/polym14030650	HA	1.5 w-w	none	0	expansion	24.7619	none	0	30	300	27G	200	1	25	25	25
maiz2022	10.3390/polym14030650	HA	1.5 w-w	none	0	expansion	24.4762	none	0	30	300	27G	200	1	25	25	25
maiz2022	10.3390/polym14030650	HA	1.5 w-w	none	0	expansion	24.7619	none	0	30	300	27G	200	1	25	25	25
maiz2022	10.3390/polym14030650	HA	1.5 w-w	none	0	expansion	26.381	none	0	30	300	27G	200	1	25	25	25
maiz2022	10.3390/polym14030650	HA	1.5 w-w	none	0	expansion	30.7143	none	0	30	300	27G	200	1	25	25	25
maiz2022	10.3390/polym14030650	HA	1.5 w-w	none	0	expansion	29.9524	none	0	30	300	27G	200	1	25	25	25
maiz2022	10.3390/polym14030650	HA	1.5 w-w	none	0	expansion	17.1429	none	0	30	600	27G	200	1	25	25	25
maiz2022	10.3390/polym14030650	HA	1.5 w-w	none	0	expansion	19.0476	none	0	30	600	27G	200	1	25	25	25
maiz2022	10.3390/polym14030650	HA	1.5 w-w	none	0	expansion	17.9524	none	0	30	600	27G	200	1	25	25	25
maiz2022	10.3390/polym14030650	HA	1.5 w-w	none	0	expansion	16.0476	none	0	30	600	27G	200	1	25	25	25
maiz2022	10.3390/polym14030650	HA	1.5 w-w	none	0	expansion	15.7619	none	0	30	600	27G	200	1	25	25	25
maiz2022	10.3390/polym14030650	HA	1.5 w-w	none	0	expansion	17.6667	none	0	30	600	27G	200	1	25	25	25
maiz2022	10.3390/polym14030650	HA	1.5 w-w	none	0	expansion	16.3333	none	0	30	600	27G	200	1	25	25	25
maiz2022	10.3390/polym14030650	HA	1.5 w-w	none	0	expansion	14.6667	none	0	30	600	27G	200	1	25	25	25
maiz2022	10.3390/polym14030650	HA	1.5 w-w	none	0	expansion	12.7619	none	0	30	600	27G	200	1	25	25	25
maiz2022	10.3390/polym14030650	HA	1.5 w-w	none	0	expansion	16.0476	none	0	30	600	27G	200	1	25	25	25
maiz2022	10.3390/polym14030650	HA	1.5 w-w	none	0	expansion	17.4286	none	0	30	600	27G	200	1	25	25	25
maiz2022	10.3390/polym14030650	HA	1.5 w-w	none	0	expansion	16.8571	none	0	30	600	27G	200	1	25	25	25
maiz2022	10.3390/polym14030650	HA	1.5 w-w	none	0	expansion	13.3333	none	0	30	600	27G	200	1	25	25	25
maiz2022	10.3390/polym14030650	HA	1.5 w-w	none	0	expansion	14.9524	none	0	30	600	27G	200	1	25	25	25
maiz2022	10.3390/polym14030650	HA	1.5 w-w	none	0	expansion	16.8571	none	0	30	600	27G	200	1	25	25	25
maiz2022	10.3390/polym14030650	HA	1.5 w-w	none	0	expansion	16.8571	none	0	30	600	27G	200	1	25	25	25
maiz2022	10.3390/polym14030650	HA	1.5 w-w	none	0	expansion	16.5714	none	0	30	600	27G	200	1	25	25	25
maiz2022	10.3390/polym14030650	HA	1.5 w-w	none	0	expansion	18.7619	none	0	30	600	27G	200	1	25	25	25
maiz2022	10.3390/polym14030650	HA	1.5 w-w	none	0	expansion	20.381	none	0	30	600	27G	200	1	25	25	25
maiz2022	10.3390/polym14030650	HA	1.5 w-w	none	0	expansion	19.0476	none	0	30	600	27G	200	1	25	25	25
maiz2022	10.3390/polym14030650	HA	1.5 w-w	none	0	expansion	17.4286	none	0	30	800	27G	200	1	25	25	25
maiz2022	10.3390/polym14030650	HA	1.5 w-w	none	0	expansion	19.5714	none	0	30	800	27G	200	1	25	25	25
maiz2022	10.3390/polym14030650	HA	1.5 w-w	none	0	expansion	17.4286	none	0	30	800	27G	200	1	25	25	25
maiz2022	10.3390/polym14030650	HA	1.5 w-w	none	0	expansion	15.2381	none	0	30	800	27G	200	1	25	25	25
maiz2022	10.3390/polym14030650	HA	1.5 w-w	none	0	expansion	14.6667	none	0	30	800	27G	200	1	25	25	25
maiz2022	10.3390/polym14030650	HA	1.5 w-w	none	0	expansion	13.619	none	0	30	800	27G	200	1	25	25	25
maiz2022	10.3390/polym14030650	HA	1.5 w-w	none	0	expansion	13.619	none	0	30	800	27G	200	1	25	25	25
maiz2022	10.3390/polym14030650	HA	1.5 w-w	none	0	expansion	13.0476	none	0	30	800	27G	200	1	25	25	25
maiz2022	10.3390/polym14030650	HA	1.5 w-w	none	0	expansion	12.7619	none	0	30	800	27G	200	1	25	25	25
maiz2022	10.3390/polym14030650	HA	1.5 w-w	none	0	expansion	14.1429	none	0	30	800	27G	200	1	25	25	25
maiz2022	10.3390/polym14030650	HA	1.5 w-w	none	0	expansion	16.5714	none	0	30	800	27G	200	1	25	25	25
maiz2022	10.3390/polym14030650	HA	1.5 w-w	none	0	expansion	14.9524	none	0	30	800	27G	200	1	25	25	25
maiz2022	10.3390/polym14030650	HA	1.5 w-w	none	0	expansion	14.6667	none	0	30	800	27G	200	1	25	25	25
maiz2022	10.3390/polym14030650	HA	1.5 w-w	none	0	expansion	12.7619	none	0	30	800	27G	200	1	25	25	25
maiz2022	10.3390/polym14030650	HA	1.5 w-w	none	0	expansion	12.8095	none	0	30	800	27G	200	1	25	25	25
maiz2022	10.3390/polym14030650	HA	1.5 w-w	none	0	expansion	13.619	none	0	30	800	27G	200	1	25	25	25
maiz2022	10.3390/polym14030650	HA	1.5 w-w	none	0	expansion	12.5238	none	0	30	800	27G	200	1	25	25	25
maiz2022	10.3390/polym14030650	HA	1.5 w-w	none	0	expansion	14.1429	none	0	30	800	27G	200	1	25	25	25
maiz2022	10.3390/polym14030650	HA	1.5 w-w	none	0	expansion	17.4286	none	0	30	800	27G	200	1	25	25	25
maiz2022	10.3390/polym14030650	HA	1.5 w-w	none	0	expansion	18.7619	none	0	30	800	27G	200	1	25	25	25
maiz2022	10.3390/polym14030650	HA	1.5 w-w	none	0	expansion	17.3333	none	0	35	300	27G	200	1	25	25	25
maiz2022	10.3390/polym14030650	HA	1.5 w-w	none	0	expansion	22.7143	none	0	35	300	27G	200	1	25	25	25
maiz2022	10.3390/polym14030650	HA	1.5 w-w	none	0	expansion	28.1429	none	0	35	300	27G	200	1	25	25	25
maiz2022	10.3390/polym14030650	HA	1.5 w-w	none	0	expansion	31.381	none	0	35	300	27G	200	1	25	25	25
maiz2022	10.3390/polym14030650	HA	1.5 w-w	none	0	expansion	29.2381	none	0	35	300	27G	200	1	25	25	25
maiz2022	10.3390/polym14030650	HA	1.5 w-w	none	0	expansion	27.0476	none	0	35	300	27G	200	1	25	25	25
maiz2022	10.3390/polym14030650	HA	1.5 w-w	none	0	expansion	27.619	none	0	35	300	27G	200	1	25	25	25
maiz2022	10.3390/polym14030650	HA	1.5 w-w	none	0	expansion	27.619	none	0	35	300	27G	200	1	25	25	25
maiz2022	10.3390/polym14030650	HA	1.5 w-w	none	0	expansion	27.0476	none	0	35	300	27G	200	1	25	25	25
maiz2022	10.3390/polym14030650	HA	1.5 w-w	none	0	expansion	27.619	none	0	35	300	27G	200	1	25	25	25
maiz2022	10.3390/polym14030650	HA	1.5 w-w	none	0	expansion	27.619	none	0	35	300	27G	200	1	25	25	25
maiz2022	10.3390/polym14030650	HA	1.5 w-w	none	0	expansion	28.1429	none	0	35	300	27G	200	1	25	25	25
maiz2022	10.3390/polym14030650	HA	1.5 w-w	none	0	expansion	30.2857	none	0	35	300	27G	200	1	25	25	25
maiz2022	10.3390/polym14030650	HA	1.5 w-w	none	0	expansion	31.9048	none	0	35	300	27G	200	1	25	25	25
maiz2022	10.3390/polym14030650	HA	1.5 w-w	none	0	expansion	34.619	none	0	35	300	27G	200	1	25	25	25
maiz2022	10.3390/polym14030650	HA	1.5 w-w	none	0	expansion	32.4762	none	0	35	300	27G	200	1	25	25	25
maiz2022	10.3390/polym14030650	HA	1.5 w-w	none	0	expansion	22.7143	none	0	35	300	27G	200	1	25	25	25
maiz2022	10.3390/polym14030650	HA	1.5 w-w	none	0	expansion	30.2857	none	0	35	300	27G	200	1	25	25	25
maiz2022	10.3390/polym14030650	HA	1.5 w-w	none	0	expansion	27.619	none	0	35	300	27G	200	1	25	25	25
maiz2022	10.3390/polym14030650	HA	1.5 w-w	none	0	expansion	21.1429	none	0	35	300	27G	200	1	25	25	25
maiz2022	10.3390/polym14030650	HA	1.5 w-w	none	0	expansion	18.381	none	0	35	600	27G	200	1	25	25	25
maiz2022	10.3390/polym14030650	HA	1.5 w-w	none	0	expansion	20.8571	none	0	35	600	27G	200	1	25	25	25
maiz2022	10.3390/polym14030650	HA	1.5 w-w	none	0	expansion	18.1429	none	0	35	600	27G	200	1	25	25	25
maiz2022	10.3390/polym14030650	HA	1.5 w-w	none	0	expansion	19.5238	none	0	35	600	27G	200	1	25	25	25
maiz2022	10.3390/polym14030650	HA	1.5 w-w	none	0	expansion	16.5238	none	0	35	600	27G	200	1	25	25	25
maiz2022	10.3390/polym14030650	HA	1.5 w-w	none	0	expansion	17.3333	none	0	35	600	27G	200	1	25	25	25
maiz2022	10.3390/polym14030650	HA	1.5 w-w	none	0	expansion	18.1429	none	0	35	600	27G	200	1	25	25	25
maiz2022	10.3390/polym14030650	HA	1.5 w-w	none	0	expansion	18.6667	none	0	35	600	27G	200	1	25	25	25
maiz2022	10.3390/polym14030650	HA	1.5 w-w	none	0	expansion	18.9524	none	0	35	600	27G	200	1	25	25	25
maiz2022	10.3390/polym14030650	HA	1.5 w-w	none	0	expansion	19.4762	none	0	35	600	27G	200	1	25	25	25
maiz2022	10.3390/polym14030650	HA	1.5 w-w	none	0	expansion	18.6667	none	0	35	600	27G	200	1	25	25	25
maiz2022	10.3390/polym14030650	HA	1.5 w-w	none	0	expansion	18.6667	none	0	35	600	27G	200	1	25	25	25
maiz2022	10.3390/polym14030650	HA	1.5 w-w	none	0	expansion	18.6667	none	0	35	600	27G	200	1	25	25	25
maiz2022	10.3390/polym14030650	HA	1.5 w-w	none	0	expansion	18.9524	none	0	35	600	27G	200	1	25	25	25
maiz2022	10.3390/polym14030650	HA	1.5 w-w	none	0	expansion	18.4286	none	0	35	600	27G	200	1	25	25	25
maiz2022	10.3390/polym14030650	HA	1.5 w-w	none	0	expansion	18.6667	none	0	35	600	27G	200	1	25	25	25
maiz2022	10.3390/polym14030650	HA	1.5 w-w	none	0	expansion	18.9524	none	0	35	600	27G	200	1	25	25	25
maiz2022	10.3390/polym14030650	HA	1.5 w-w	none	0	expansion	19.7619	none	0	35	600	27G	200	1	25	25	25
maiz2022	10.3390/polym14030650	HA	1.5 w-w	none	0	expansion	21.6667	none	0	35	600	27G	200	1	25	25	25
maiz2022	10.3390/polym14030650	HA	1.5 w-w	none	0	expansion	24.9048	none	0	35	600	27G	200	1	25	25	25
maiz2022	10.3390/polym14030650	HA	1.5 w-w	none	0	expansion	18.1429	none	0	35	800	27G	200	1	25	25	25
maiz2022	10.3390/polym14030650	HA	1.5 w-w	none	0	expansion	17.3333	none	0	35	800	27G	200	1	25	25	25
maiz2022	10.3390/polym14030650	HA	1.5 w-w	none	0	expansion	16.2381	none	0	35	800	27G	200	1	25	25	25
maiz2022	10.3390/polym14030650	HA	1.5 w-w	none	0	expansion	15.1429	none	0	35	800	27G	200	1	25	25	25
maiz2022	10.3390/polym14030650	HA	1.5 w-w	none	0	expansion	16.7619	none	0	35	800	27G	200	1	25	25	25
maiz2022	10.3390/polym14030650	HA	1.5 w-w	none	0	expansion	16.7619	none	0	35	800	27G	200	1	25	25	25
maiz2022	10.3390/polym14030650	HA	1.5 w-w	none	0	expansion	16.2381	none	0	35	800	27G	200	1	25	25	25
maiz2022	10.3390/polym14030650	HA	1.5 w-w	none	0	expansion	15.4286	none	0	35	800	27G	200	1	25	25	25
maiz2022	10.3390/polym14030650	HA	1.5 w-w	none	0	expansion	17.0476	none	0	35	800	27G	200	1	25	25	25
maiz2022	10.3390/polym14030650	HA	1.5 w-w	none	0	expansion	17.0476	none	0	35	800	27G	200	1	25	25	25
maiz2022	10.3390/polym14030650	HA	1.5 w-w	none	0	expansion	16.7619	none	0	35	800	27G	200	1	25	25	25
maiz2022	10.3390/polym14030650	HA	1.5 w-w	none	0	expansion	17.0476	none	0	35	800	27G	200	1	25	25	25
maiz2022	10.3390/polym14030650	HA	1.5 w-w	none	0	expansion	17.3333	none	0	35	800	27G	200	1	25	25	25
maiz2022	10.3390/polym14030650	HA	1.5 w-w	none	0	expansion	17.0476	none	0	35	800	27G	200	1	25	25	25
maiz2022	10.3390/polym14030650	HA	1.5 w-w	none	0	expansion	15.4286	none	0	35	800	27G	200	1	25	25	25
maiz2022	10.3390/polym14030650	HA	1.5 w-w	none	0	expansion	15.9524	none	0	35	800	27G	200	1	25	25	25
maiz2022	10.3390/polym14030650	HA	1.5 w-w	none	0	expansion	16.5238	none	0	35	800	27G	200	1	25	25	25
maiz2022	10.3390/polym14030650	HA	1.5 w-w	none	0	expansion	16.2381	none	0	35	800	27G	200	1	25	25	25
maiz2022	10.3390/polym14030650	HA	1.5 w-w	none	0	expansion	17.3333	none	0	35	800	27G	200	1	25	25	25
maiz2022	10.3390/polym14030650	HA	1.5 w-w	none	0	expansion	19.7619	none	0	35	800	27G	200	1	25	25	25
maiz2022	10.3390/polym14030650	HA	1.5 w-w	none	0	U	0.89075	none	0	20	300	27G	200	1	25	25	25
maiz2022	10.3390/polym14030650	HA	1.5 w-w	none	0	U	0.97925	none	0	25	300	27G	200	1	25	25	25
maiz2022	10.3390/polym14030650	HA	1.5 w-w	none	0	U	1.01525	none	0	30	300	27G	200	1	25	25	25
maiz2022	10.3390/polym14030650	HA	1.5 w-w	none	0	U	1.04825	none	0	35	300	27G	200	1	25	25	25
maiz2022	10.3390/polym14030650	HA	1.5 w-w	none	0	U	0.76775	none	0	20	600	27G	200	1	25	25	25
maiz2022	10.3390/polym14030650	HA	1.5 w-w	none	0	U	0.89425	none	0	25	600	27G	200	1	25	25	25
maiz2022	10.3390/polym14030650	HA	1.5 w-w	none	0	U	0.9715	none	0	30	600	27G	200	1	25	25	25
maiz2022	10.3390/polym14030650	HA	1.5 w-w	none	0	U	0.963	none	0	35	600	27G	200	1	25	25	25
maiz2022	10.3390/polym14030650	HA	1.5 w-w	none	0	U	0.7175	none	0	20	800	27G	200	1	25	25	25
maiz2022	10.3390/polym14030650	HA	1.5 w-w	none	0	U	0.81175	none	0	25	800	27G	200	1	25	25	25
maiz2022	10.3390/polym14030650	HA	1.5 w-w	none	0	U	0.89525	none	0	30	800	27G	200	1	25	25	25
maiz2022	10.3390/polym14030650	HA	1.5 w-w	none	0	U	0.935	none	0	35	800	27G	200	1	25	25	25
maiz2022	10.3390/polym14030650	HA	1.5 w-w	none	0	U	0.85425	none	0	20	300	25G	254	1	25	25	25
maiz2022	10.3390/polym14030650	HA	1.5 w-w	none	0	U	0.93175	none	0	25	300	25G	254	1	25	25	25
maiz2022	10.3390/polym14030650	HA	1.5 w-w	none	0	U	0.9655	none	0	30	300	25G	254	1	25	25	25
maiz2022	10.3390/polym14030650	HA	1.5 w-w	none	0	U	0.97025	none	0	35	300	25G	254	1	25	25	25
maiz2022	10.3390/polym14030650	HA	1.5 w-w	none	0	U	0.8215	none	0	20	600	25G	254	1	25	25	25
maiz2022	10.3390/polym14030650	HA	1.5 w-w	none	0	U	0.91125	none	0	25	600	25G	254	1	25	25	25
maiz2022	10.3390/polym14030650	HA	1.5 w-w	none	0	U	0.9555	none	0	30	600	25G	254	1	25	25	25
maiz2022	10.3390/polym14030650	HA	1.5 w-w	none	0	U	0.96905	none	0	35	600	25G	254	1	25	25	25
maiz2022	10.3390/polym14030650	HA	1.5 w-w	none	0	U	0.8005	none	0	20	800	25G	254	1	25	25	25
maiz2022	10.3390/polym14030650	HA	1.5 w-w	none	0	U	0.87275	none	0	25	800	25G	254	1	25	25	25
maiz2022	10.3390/polym14030650	HA	1.5 w-w	none	0	U	0.8715	none	0	30	800	25G	254	1	25	25	25
maiz2022	10.3390/polym14030650	HA	1.5 w-w	none	0	U	0.92425	none	0	35	800	25G	254	1	25	25	25
maiz2022	10.3390/polym14030650	HA	1.5 w-w	none	0	U	1.0265	none	0	20	300	22G	410	1	25	25	25
maiz2022	10.3390/polym14030650	HA	1.5 w-w	none	0	U	1.01875	none	0	25	300	22G	410	1	25	25	25
maiz2022	10.3390/polym14030650	HA	1.5 w-w	none	0	U	1.026	none	0	30	300	22G	410	1	25	25	25
maiz2022	10.3390/polym14030650	HA	1.5 w-w	none	0	U	1.03875	none	0	35	300	22G	410	1	25	25	25
maiz2022	10.3390/polym14030650	HA	1.5 w-w	none	0	U	0.9955	none	0	20	600	22G	410	1	25	25	25
maiz2022	10.3390/polym14030650	HA	1.5 w-w	none	0	U	0.99275	none	0	25	600	22G	410	1	25	25	25
maiz2022	10.3390/polym14030650	HA	1.5 w-w	none	0	U	1.0035	none	0	30	600	22G	410	1	25	25	25
maiz2022	10.3390/polym14030650	HA	1.5 w-w	none	0	U	0.99475	none	0	35	600	22G	410	1	25	25	25
maiz2022	10.3390/polym14030650	HA	1.5 w-w	none	0	U	0.95575	none	0	20	800	22G	410	1	25	25	25
maiz2022	10.3390/polym14030650	HA	1.5 w-w	none	0	U	0.97925	none	0	25	800	22G	410	1	25	25	25
maiz2022	10.3390/polym14030650	HA	1.5 w-w	none	0	U	0.9935	none	0	30	800	22G	410	1	25	25	25
maiz2022	10.3390/polym14030650	HA	1.5 w-w	none	0	U	0.97675	none	0	35	800	22G	410	1	25	25	25
maiz2022	10.3390/polym14030650	HA	1.5 w-w	none	0	expansion	7.6378	none	0	20	300	25G	254	1	25	25	25
maiz2022	10.3390/polym14030650	HA	1.5 w-w	none	0	expansion	6.25984	none	0	20	300	25G	254	1	25	25	25
maiz2022	10.3390/polym14030650	HA	1.5 w-w	none	0	expansion	3.58268	none	0	20	300	25G	254	1	25	25	25
maiz2022	10.3390/polym14030650	HA	1.5 w-w	none	0	expansion	3.74016	none	0	20	300	25G	254	1	25	25	25
maiz2022	10.3390/polym14030650	HA	1.5 w-w	none	0	expansion	4.52756	none	0	20	300	25G	254	1	25	25	25
maiz2022	10.3390/polym14030650	HA	1.5 w-w	none	0	expansion	4.2126	none	0	20	300	25G	254	1	25	25	25
maiz2022	10.3390/polym14030650	HA	1.5 w-w	none	0	expansion	4.52756	none	0	20	300	25G	254	1	25	25	25
maiz2022	10.3390/polym14030650	HA	1.5 w-w	none	0	expansion	4.52756	none	0	20	300	25G	254	1	25	25	25
maiz2022	10.3390/polym14030650	HA	1.5 w-w	none	0	expansion	4.52756	none	0	20	300	25G	254	1	25	25	25
maiz2022	10.3390/polym14030650	HA	1.5 w-w	none	0	expansion	3.89764	none	0	20	300	25G	254	1	25	25	25
maiz2022	10.3390/polym14030650	HA	1.5 w-w	none	0	expansion	4.52756	none	0	20	300	25G	254	1	25	25	25
maiz2022	10.3390/polym14030650	HA	1.5 w-w	none	0	expansion	4.2126	none	0	20	300	25G	254	1	25	25	25
maiz2022	10.3390/polym14030650	HA	1.5 w-w	none	0	expansion	4.52756	none	0	20	300	25G	254	1	25	25	25
maiz2022	10.3390/polym14030650	HA	1.5 w-w	none	0	expansion	4.2126	none	0	20	300	25G	254	1	25	25	25
maiz2022	10.3390/polym14030650	HA	1.5 w-w	none	0	expansion	4.37008	none	0	20	300	25G	254	1	25	25	25
maiz2022	10.3390/polym14030650	HA	1.5 w-w	none	0	expansion	4.37008	none	0	20	300	25G	254	1	25	25	25
maiz2022	10.3390/polym14030650	HA	1.5 w-w	none	0	expansion	4.68504	none	0	20	300	25G	254	1	25	25	25
maiz2022	10.3390/polym14030650	HA	1.5 w-w	none	0	expansion	4.84252	none	0	20	300	25G	254	1	25	25	25
maiz2022	10.3390/polym14030650	HA	1.5 w-w	none	0	expansion	4.52756	none	0	20	300	25G	254	1	25	25	25
maiz2022	10.3390/polym14030650	HA	1.5 w-w	none	0	expansion	4.52756	none	0	20	300	25G	254	1	25	25	25
maiz2022	10.3390/polym14030650	HA	1.5 w-w	none	0	expansion	4.68504	none	0	20	600	25G	254	1	25	25	25
maiz2022	10.3390/polym14030650	HA	1.5 w-w	none	0	expansion	5.86614	none	0	20	600	25G	254	1	25	25	25
maiz2022	10.3390/polym14030650	HA	1.5 w-w	none	0	expansion	7.28346	none	0	20	600	25G	254	1	25	25	25
maiz2022	10.3390/polym14030650	HA	1.5 w-w	none	0	expansion	4.92126	none	0	20	600	25G	254	1	25	25	25
maiz2022	10.3390/polym14030650	HA	1.5 w-w	none	0	expansion	2.59843	none	0	20	600	25G	254	1	25	25	25
maiz2022	10.3390/polym14030650	HA	1.5 w-w	none	0	expansion	3.74016	none	0	20	600	25G	254	1	25	25	25
maiz2022	10.3390/polym14030650	HA	1.5 w-w	none	0	expansion	4.2126	none	0	20	600	25G	254	1	25	25	25
maiz2022	10.3390/polym14030650	HA	1.5 w-w	none	0	expansion	4.68504	none	0	20	600	25G	254	1	25	25	25
maiz2022	10.3390/polym14030650	HA	1.5 w-w	none	0	expansion	4.37008	none	0	20	600	25G	254	1	25	25	25
maiz2022	10.3390/polym14030650	HA	1.5 w-w	none	0	expansion	4.68504	none	0	20	600	25G	254	1	25	25	25
maiz2022	10.3390/polym14030650	HA	1.5 w-w	none	0	expansion	4.68504	none	0	20	600	25G	254	1	25	25	25
maiz2022	10.3390/polym14030650	HA	1.5 w-w	none	0	expansion	4.52756	none	0	20	600	25G	254	1	25	25	25
maiz2022	10.3390/polym14030650	HA	1.5 w-w	none	0	expansion	4.84252	none	0	20	600	25G	254	1	25	25	25
maiz2022	10.3390/polym14030650	HA	1.5 w-w	none	0	expansion	4.68504	none	0	20	600	25G	254	1	25	25	25
maiz2022	10.3390/polym14030650	HA	1.5 w-w	none	0	expansion	4.37008	none	0	20	600	25G	254	1	25	25	25
maiz2022	10.3390/polym14030650	HA	1.5 w-w	none	0	expansion	4.56693	none	0	20	600	25G	254	1	25	25	25
maiz2022	10.3390/polym14030650	HA	1.5 w-w	none	0	expansion	4.33071	none	0	20	600	25G	254	1	25	25	25
maiz2022	10.3390/polym14030650	HA	1.5 w-w	none	0	expansion	3.85827	none	0	20	600	25G	254	1	25	25	25
maiz2022	10.3390/polym14030650	HA	1.5 w-w	none	0	expansion	5.3937	none	0	20	600	25G	254	1	25	25	25
maiz2022	10.3390/polym14030650	HA	1.5 w-w	none	0	expansion	5.74803	none	0	20	600	25G	254	1	25	25	25
maiz2022	10.3390/polym14030650	HA	1.5 w-w	none	0	expansion	5.31496	none	0	20	800	25G	254	1	25	25	25
maiz2022	10.3390/polym14030650	HA	1.5 w-w	none	0	expansion	5.7874	none	0	20	800	25G	254	1	25	25	25
maiz2022	10.3390/polym14030650	HA	1.5 w-w	none	0	expansion	5.47244	none	0	20	800	25G	254	1	25	25	25
maiz2022	10.3390/polym14030650	HA	1.5 w-w	none	0	expansion	2.3622	none	0	20	800	25G	254	1	25	25	25
maiz2022	10.3390/polym14030650	HA	1.5 w-w	none	0	expansion	2.3622	none	0	20	800	25G	254	1	25	25	25
maiz2022	10.3390/polym14030650	HA	1.5 w-w	none	0	expansion	2.20472	none	0	20	800	25G	254	1	25	25	25
maiz2022	10.3390/polym14030650	HA	1.5 w-w	none	0	expansion	2.6378	none	0	20	800	25G	254	1	25	25	25
maiz2022	10.3390/polym14030650	HA	1.5 w-w	none	0	expansion	2.20472	none	0	20	800	25G	254	1	25	25	25
maiz2022	10.3390/polym14030650	HA	1.5 w-w	none	0	expansion	2.51969	none	0	20	800	25G	254	1	25	25	25
maiz2022	10.3390/polym14030650	HA	1.5 w-w	none	0	expansion	2.6378	none	0	20	800	25G	254	1	25	25	25
maiz2022	10.3390/polym14030650	HA	1.5 w-w	none	0	expansion	2.3622	none	0	20	800	25G	254	1	25	25	25
maiz2022	10.3390/polym14030650	HA	1.5 w-w	none	0	expansion	2.3622	none	0	20	800	25G	254	1	25	25	25
maiz2022	10.3390/polym14030650	HA	1.5 w-w	none	0	expansion	2.51969	none	0	20	800	25G	254	1	25	25	25
maiz2022	10.3390/polym14030650	HA	1.5 w-w	none	0	expansion	2.20472	none	0	20	800	25G	254	1	25	25	25
maiz2022	10.3390/polym14030650	HA	1.5 w-w	none	0	expansion	2.3622	none	0	20	800	25G	254	1	25	25	25
maiz2022	10.3390/polym14030650	HA	1.5 w-w	none	0	expansion	2.04724	none	0	20	800	25G	254	1	25	25	25
maiz2022	10.3390/polym14030650	HA	1.5 w-w	none	0	expansion	2.48031	none	0	20	800	25G	254	1	25	25	25
maiz2022	10.3390/polym14030650	HA	1.5 w-w	none	0	expansion	2.20472	none	0	20	800	25G	254	1	25	25	25
maiz2022	10.3390/polym14030650	HA	1.5 w-w	none	0	expansion	2.3622	none	0	20	800	25G	254	1	25	25	25
maiz2022	10.3390/polym14030650	HA	1.5 w-w	none	0	expansion	2.04724	none	0	20	800	25G	254	1	25	25	25
maiz2022	10.3390/polym14030650	HA	1.5 w-w	none	0	expansion	8.22835	none	0	25	300	25G	254	1	25	25	25
maiz2022	10.3390/polym14030650	HA	1.5 w-w	none	0	expansion	8.58268	none	0	25	300	25G	254	1	25	25	25
maiz2022	10.3390/polym14030650	HA	1.5 w-w	none	0	expansion	6.25984	none	0	25	300	25G	254	1	25	25	25
maiz2022	10.3390/polym14030650	HA	1.5 w-w	none	0	expansion	4.48819	none	0	25	300	25G	254	1	25	25	25
maiz2022	10.3390/polym14030650	HA	1.5 w-w	none	0	expansion	4.84252	none	0	25	300	25G	254	1	25	25	25
maiz2022	10.3390/polym14030650	HA	1.5 w-w	none	0	expansion	5	none	0	25	300	25G	254	1	25	25	25
maiz2022	10.3390/polym14030650	HA	1.5 w-w	none	0	expansion	5.35433	none	0	25	300	25G	254	1	25	25	25
maiz2022	10.3390/polym14030650	HA	1.5 w-w	none	0	expansion	4.84252	none	0	25	300	25G	254	1	25	25	25
maiz2022	10.3390/polym14030650	HA	1.5 w-w	none	0	expansion	5.19685	none	0	25	300	25G	254	1	25	25	25
maiz2022	10.3390/polym14030650	HA	1.5 w-w	none	0	expansion	5.35433	none	0	25	300	25G	254	1	25	25	25
maiz2022	10.3390/polym14030650	HA	1.5 w-w	none	0	expansion	5.35433	none	0	25	300	25G	254	1	25	25	25
maiz2022	10.3390/polym14030650	HA	1.5 w-w	none	0	expansion	5.35433	none	0	25	300	25G	254	1	25	25	25
maiz2022	10.3390/polym14030650	HA	1.5 w-w	none	0	expansion	5.35433	none	0	25	300	25G	254	1	25	25	25
maiz2022	10.3390/polym14030650	HA	1.5 w-w	none	0	expansion	4.84252	none	0	25	300	25G	254	1	25	25	25
maiz2022	10.3390/polym14030650	HA	1.5 w-w	none	0	expansion	5.19685	none	0	25	300	25G	254	1	25	25	25
maiz2022	10.3390/polym14030650	HA	1.5 w-w	none	0	expansion	5	none	0	25	300	25G	254	1	25	25	25
maiz2022	10.3390/polym14030650	HA	1.5 w-w	none	0	expansion	7.16535	none	0	25	300	25G	254	1	25	25	25
maiz2022	10.3390/polym14030650	HA	1.5 w-w	none	0	expansion	7.16535	none	0	25	300	25G	254	1	25	25	25
maiz2022	10.3390/polym14030650	HA	1.5 w-w	none	0	expansion	5.19685	none	0	25	300	25G	254	1	25	25	25
maiz2022	10.3390/polym14030650	HA	1.5 w-w	none	0	expansion	5	none	0	25	300	25G	254	1	25	25	25
maiz2022	10.3390/polym14030650	HA	1.5 w-w	none	0	expansion	6.33858	none	0	25	600	25G	254	1	25	25	25
maiz2022	10.3390/polym14030650	HA	1.5 w-w	none	0	expansion	6.33858	none	0	25	600	25G	254	1	25	25	25
maiz2022	10.3390/polym14030650	HA	1.5 w-w	none	0	expansion	4.52756	none	0	25	600	25G	254	1	25	25	25
maiz2022	10.3390/polym14030650	HA	1.5 w-w	none	0	expansion	4.05512	none	0	25	600	25G	254	1	25	25	25
maiz2022	10.3390/polym14030650	HA	1.5 w-w	none	0	expansion	4.05512	none	0	25	600	25G	254	1	25	25	25
maiz2022	10.3390/polym14030650	HA	1.5 w-w	none	0	expansion	4.05512	none	0	25	600	25G	254	1	25	25	25
maiz2022	10.3390/polym14030650	HA	1.5 w-w	none	0	expansion	4.05512	none	0	25	600	25G	254	1	25	25	25
maiz2022	10.3390/polym14030650	HA	1.5 w-w	none	0	expansion	4.05512	none	0	25	600	25G	254	1	25	25	25
maiz2022	10.3390/polym14030650	HA	1.5 w-w	none	0	expansion	3.8189	none	0	25	600	25G	254	1	25	25	25
maiz2022	10.3390/polym14030650	HA	1.5 w-w	none	0	expansion	3.8189	none	0	25	600	25G	254	1	25	25	25
maiz2022	10.3390/polym14030650	HA	1.5 w-w	none	0	expansion	4.05512	none	0	25	600	25G	254	1	25	25	25
maiz2022	10.3390/polym14030650	HA	1.5 w-w	none	0	expansion	3.93701	none	0	25	600	25G	254	1	25	25	25
maiz2022	10.3390/polym14030650	HA	1.5 w-w	none	0	expansion	4.17323	none	0	25	600	25G	254	1	25	25	25
maiz2022	10.3390/polym14030650	HA	1.5 w-w	none	0	expansion	4.17323	none	0	25	600	25G	254	1	25	25	25
maiz2022	10.3390/polym14030650	HA	1.5 w-w	none	0	expansion	4.05512	none	0	25	600	25G	254	1	25	25	25
maiz2022	10.3390/polym14030650	HA	1.5 w-w	none	0	expansion	4.05512	none	0	25	600	25G	254	1	25	25	25
maiz2022	10.3390/polym14030650	HA	1.5 w-w	none	0	expansion	4.17323	none	0	25	600	25G	254	1	25	25	25
maiz2022	10.3390/polym14030650	HA	1.5 w-w	none	0	expansion	4.29134	none	0	25	600	25G	254	1	25	25	25
maiz2022	10.3390/polym14030650	HA	1.5 w-w	none	0	expansion	3.93701	none	0	25	600	25G	254	1	25	25	25
maiz2022	10.3390/polym14030650	HA	1.5 w-w	none	0	expansion	6.10236	none	0	25	600	25G	254	1	25	25	25
maiz2022	10.3390/polym14030650	HA	1.5 w-w	none	0	expansion	10.7087	none	0	25	800	25G	254	1	25	25	25
maiz2022	10.3390/polym14030650	HA	1.5 w-w	none	0	expansion	7.32283	none	0	25	800	25G	254	1	25	25	25
maiz2022	10.3390/polym14030650	HA	1.5 w-w	none	0	expansion	5.19685	none	0	25	800	25G	254	1	25	25	25
maiz2022	10.3390/polym14030650	HA	1.5 w-w	none	0	expansion	5.35433	none	0	25	800	25G	254	1	25	25	25
maiz2022	10.3390/polym14030650	HA	1.5 w-w	none	0	expansion	4.80315	none	0	25	800	25G	254	1	25	25	25
maiz2022	10.3390/polym14030650	HA	1.5 w-w	none	0	expansion	4.80315	none	0	25	800	25G	254	1	25	25	25
maiz2022	10.3390/polym14030650	HA	1.5 w-w	none	0	expansion	5.51181	none	0	25	800	25G	254	1	25	25	25
maiz2022	10.3390/polym14030650	HA	1.5 w-w	none	0	expansion	5.15748	none	0	25	800	25G	254	1	25	25	25
maiz2022	10.3390/polym14030650	HA	1.5 w-w	none	0	expansion	5.51181	none	0	25	800	25G	254	1	25	25	25
maiz2022	10.3390/polym14030650	HA	1.5 w-w	none	0	expansion	4.80315	none	0	25	800	25G	254	1	25	25	25
maiz2022	10.3390/polym14030650	HA	1.5 w-w	none	0	expansion	5.15748	none	0	25	800	25G	254	1	25	25	25
maiz2022	10.3390/polym14030650	HA	1.5 w-w	none	0	expansion	4.80315	none	0	25	800	25G	254	1	25	25	25
maiz2022	10.3390/polym14030650	HA	1.5 w-w	none	0	expansion	4.64567	none	0	25	800	25G	254	1	25	25	25
maiz2022	10.3390/polym14030650	HA	1.5 w-w	none	0	expansion	5	none	0	25	800	25G	254	1	25	25	25
maiz2022	10.3390/polym14030650	HA	1.5 w-w	none	0	expansion	5	none	0	25	800	25G	254	1	25	25	25
maiz2022	10.3390/polym14030650	HA	1.5 w-w	none	0	expansion	4.64567	none	0	25	800	25G	254	1	25	25	25
maiz2022	10.3390/polym14030650	HA	1.5 w-w	none	0	expansion	7.67717	none	0	25	800	25G	254	1	25	25	25
maiz2022	10.3390/polym14030650	HA	1.5 w-w	none	0	expansion	4.64567	none	0	25	800	25G	254	1	25	25	25
maiz2022	10.3390/polym14030650	HA	1.5 w-w	none	0	expansion	4.29134	none	0	25	800	25G	254	1	25	25	25
maiz2022	10.3390/polym14030650	HA	1.5 w-w	none	0	expansion	9.29134	none	0	25	800	25G	254	1	25	25	25
maiz2022	10.3390/polym14030650	HA	1.5 w-w	none	0	expansion	8.18898	none	0	30	300	25G	254	1	25	25	25
maiz2022	10.3390/polym14030650	HA	1.5 w-w	none	0	expansion	8.77953	none	0	30	300	25G	254	1	25	25	25
maiz2022	10.3390/polym14030650	HA	1.5 w-w	none	0	expansion	6.22047	none	0	30	300	25G	254	1	25	25	25
maiz2022	10.3390/polym14030650	HA	1.5 w-w	none	0	expansion	6.22047	none	0	30	300	25G	254	1	25	25	25
maiz2022	10.3390/polym14030650	HA	1.5 w-w	none	0	expansion	6.61417	none	0	30	300	25G	254	1	25	25	25
maiz2022	10.3390/polym14030650	HA	1.5 w-w	none	0	expansion	6.61417	none	0	30	300	25G	254	1	25	25	25
maiz2022	10.3390/polym14030650	HA	1.5 w-w	none	0	expansion	6.61417	none	0	30	300	25G	254	1	25	25	25
maiz2022	10.3390/polym14030650	HA	1.5 w-w	none	0	expansion	6.41732	none	0	30	300	25G	254	1	25	25	25
maiz2022	10.3390/polym14030650	HA	1.5 w-w	none	0	expansion	6.41732	none	0	30	300	25G	254	1	25	25	25
maiz2022	10.3390/polym14030650	HA	1.5 w-w	none	0	expansion	6.81102	none	0	30	300	25G	254	1	25	25	25
maiz2022	10.3390/polym14030650	HA	1.5 w-w	none	0	expansion	6.81102	none	0	30	300	25G	254	1	25	25	25
maiz2022	10.3390/polym14030650	HA	1.5 w-w	none	0	expansion	7.20472	none	0	30	300	25G	254	1	25	25	25
maiz2022	10.3390/polym14030650	HA	1.5 w-w	none	0	expansion	6.45669	none	0	30	300	25G	254	1	25	25	25
maiz2022	10.3390/polym14030650	HA	1.5 w-w	none	0	expansion	6.61417	none	0	30	300	25G	254	1	25	25	25
maiz2022	10.3390/polym14030650	HA	1.5 w-w	none	0	expansion	6.61417	none	0	30	300	25G	254	1	25	25	25
maiz2022	10.3390/polym14030650	HA	1.5 w-w	none	0	expansion	7.20472	none	0	30	300	25G	254	1	25	25	25
maiz2022	10.3390/polym14030650	HA	1.5 w-w	none	0	expansion	6.41732	none	0	30	300	25G	254	1	25	25	25
maiz2022	10.3390/polym14030650	HA	1.5 w-w	none	0	expansion	7.40157	none	0	30	300	25G	254	1	25	25	25
maiz2022	10.3390/polym14030650	HA	1.5 w-w	none	0	expansion	8.38583	none	0	30	300	25G	254	1	25	25	25
maiz2022	10.3390/polym14030650	HA	1.5 w-w	none	0	expansion	7.59843	none	0	30	300	25G	254	1	25	25	25
maiz2022	10.3390/polym14030650	HA	1.5 w-w	none	0	expansion	6.06299	none	0	30	600	25G	254	1	25	25	25
maiz2022	10.3390/polym14030650	HA	1.5 w-w	none	0	expansion	7.00787	none	0	30	600	25G	254	1	25	25	25
maiz2022	10.3390/polym14030650	HA	1.5 w-w	none	0	expansion	5.27559	none	0	30	600	25G	254	1	25	25	25
maiz2022	10.3390/polym14030650	HA	1.5 w-w	none	0	expansion	6.06299	none	0	30	600	25G	254	1	25	25	25
maiz2022	10.3390/polym14030650	HA	1.5 w-w	none	0	expansion	6.02362	none	0	30	600	25G	254	1	25	25	25
maiz2022	10.3390/polym14030650	HA	1.5 w-w	none	0	expansion	5.86614	none	0	30	600	25G	254	1	25	25	25
maiz2022	10.3390/polym14030650	HA	1.5 w-w	none	0	expansion	6.61417	none	0	30	600	25G	254	1	25	25	25
maiz2022	10.3390/polym14030650	HA	1.5 w-w	none	0	expansion	6.25984	none	0	30	600	25G	254	1	25	25	25
maiz2022	10.3390/polym14030650	HA	1.5 w-w	none	0	expansion	6.10236	none	0	30	600	25G	254	1	25	25	25
maiz2022	10.3390/polym14030650	HA	1.5 w-w	none	0	expansion	6.10236	none	0	30	600	25G	254	1	25	25	25
maiz2022	10.3390/polym14030650	HA	1.5 w-w	none	0	expansion	5.86614	none	0	30	600	25G	254	1	25	25	25
maiz2022	10.3390/polym14030650	HA	1.5 w-w	none	0	expansion	5.86614	none	0	30	600	25G	254	1	25	25	25
maiz2022	10.3390/polym14030650	HA	1.5 w-w	none	0	expansion	5.70866	none	0	30	600	25G	254	1	25	25	25
maiz2022	10.3390/polym14030650	HA	1.5 w-w	none	0	expansion	5.86614	none	0	30	600	25G	254	1	25	25	25
maiz2022	10.3390/polym14030650	HA	1.5 w-w	none	0	expansion	5.86614	none	0	30	600	25G	254	1	25	25	25
maiz2022	10.3390/polym14030650	HA	1.5 w-w	none	0	expansion	6.22047	none	0	30	600	25G	254	1	25	25	25
maiz2022	10.3390/polym14030650	HA	1.5 w-w	none	0	expansion	5.27559	none	0	30	600	25G	254	1	25	25	25
maiz2022	10.3390/polym14030650	HA	1.5 w-w	none	0	expansion	6.92913	none	0	30	600	25G	254	1	25	25	25
maiz2022	10.3390/polym14030650	HA	1.5 w-w	none	0	expansion	8.18898	none	0	30	600	25G	254	1	25	25	25
maiz2022	10.3390/polym14030650	HA	1.5 w-w	none	0	expansion	4.56693	none	0	30	600	25G	254	1	25	25	25
maiz2022	10.3390/polym14030650	HA	1.5 w-w	none	0	expansion	5.47244	none	0	30	800	25G	254	1	25	25	25
maiz2022	10.3390/polym14030650	HA	1.5 w-w	none	0	expansion	7.51969	none	0	30	800	25G	254	1	25	25	25
maiz2022	10.3390/polym14030650	HA	1.5 w-w	none	0	expansion	5.86614	none	0	30	800	25G	254	1	25	25	25
maiz2022	10.3390/polym14030650	HA	1.5 w-w	none	0	expansion	4.17323	none	0	30	800	25G	254	1	25	25	25
maiz2022	10.3390/polym14030650	HA	1.5 w-w	none	0	expansion	4.80315	none	0	30	800	25G	254	1	25	25	25
maiz2022	10.3390/polym14030650	HA	1.5 w-w	none	0	expansion	4.29134	none	0	30	800	25G	254	1	25	25	25
maiz2022	10.3390/polym14030650	HA	1.5 w-w	none	0	expansion	4.29134	none	0	30	800	25G	254	1	25	25	25
maiz2022	10.3390/polym14030650	HA	1.5 w-w	none	0	expansion	4.40945	none	0	30	800	25G	254	1	25	25	25
maiz2022	10.3390/polym14030650	HA	1.5 w-w	none	0	expansion	4.17323	none	0	30	800	25G	254	1	25	25	25
maiz2022	10.3390/polym14030650	HA	1.5 w-w	none	0	expansion	4.40945	none	0	30	800	25G	254	1	25	25	25
maiz2022	10.3390/polym14030650	HA	1.5 w-w	none	0	expansion	3.77953	none	0	30	800	25G	254	1	25	25	25
maiz2022	10.3390/polym14030650	HA	1.5 w-w	none	0	expansion	3.77953	none	0	30	800	25G	254	1	25	25	25
maiz2022	10.3390/polym14030650	HA	1.5 w-w	none	0	expansion	4.17323	none	0	30	800	25G	254	1	25	25	25
maiz2022	10.3390/polym14030650	HA	1.5 w-w	none	0	expansion	4.40945	none	0	30	800	25G	254	1	25	25	25
maiz2022	10.3390/polym14030650	HA	1.5 w-w	none	0	expansion	4.56693	none	0	30	800	25G	254	1	25	25	25
maiz2022	10.3390/polym14030650	HA	1.5 w-w	none	0	expansion	4.29134	none	0	30	800	25G	254	1	25	25	25
maiz2022	10.3390/polym14030650	HA	1.5 w-w	none	0	expansion	3.89764	none	0	30	800	25G	254	1	25	25	25
maiz2022	10.3390/polym14030650	HA	1.5 w-w	none	0	expansion	4.01575	none	0	30	800	25G	254	1	25	25	25
maiz2022	10.3390/polym14030650	HA	1.5 w-w	none	0	expansion	4.92126	none	0	30	800	25G	254	1	25	25	25
maiz2022	10.3390/polym14030650	HA	1.5 w-w	none	0	expansion	5.59055	none	0	30	800	25G	254	1	25	25	25
maiz2022	10.3390/polym14030650	HA	1.5 w-w	none	0	expansion	9.2126	none	0	35	300	25G	254	1	25	25	25
maiz2022	10.3390/polym14030650	HA	1.5 w-w	none	0	expansion	9.80315	none	0	35	300	25G	254	1	25	25	25
maiz2022	10.3390/polym14030650	HA	1.5 w-w	none	0	expansion	9.09449	none	0	35	300	25G	254	1	25	25	25
maiz2022	10.3390/polym14030650	HA	1.5 w-w	none	0	expansion	7.79528	none	0	35	300	25G	254	1	25	25	25
maiz2022	10.3390/polym14030650	HA	1.5 w-w	none	0	expansion	8.07087	none	0	35	300	25G	254	1	25	25	25
maiz2022	10.3390/polym14030650	HA	1.5 w-w	none	0	expansion	7.95276	none	0	35	300	25G	254	1	25	25	25
maiz2022	10.3390/polym14030650	HA	1.5 w-w	none	0	expansion	7.95276	none	0	35	300	25G	254	1	25	25	25
maiz2022	10.3390/polym14030650	HA	1.5 w-w	none	0	expansion	8.38583	none	0	35	300	25G	254	1	25	25	25
maiz2022	10.3390/polym14030650	HA	1.5 w-w	none	0	expansion	7.95276	none	0	35	300	25G	254	1	25	25	25
maiz2022	10.3390/polym14030650	HA	1.5 w-w	none	0	expansion	8.22835	none	0	35	300	25G	254	1	25	25	25
maiz2022	10.3390/polym14030650	HA	1.5 w-w	none	0	expansion	7.95276	none	0	35	300	25G	254	1	25	25	25
maiz2022	10.3390/polym14030650	HA	1.5 w-w	none	0	expansion	7.95276	none	0	35	300	25G	254	1	25	25	25
maiz2022	10.3390/polym14030650	HA	1.5 w-w	none	0	expansion	8.07087	none	0	35	300	25G	254	1	25	25	25
maiz2022	10.3390/polym14030650	HA	1.5 w-w	none	0	expansion	8.38583	none	0	35	300	25G	254	1	25	25	25
maiz2022	10.3390/polym14030650	HA	1.5 w-w	none	0	expansion	9.2126	none	0	35	300	25G	254	1	25	25	25
maiz2022	10.3390/polym14030650	HA	1.5 w-w	none	0	expansion	10.1969	none	0	35	300	25G	254	1	25	25	25
maiz2022	10.3390/polym14030650	HA	1.5 w-w	none	0	expansion	8.22835	none	0	35	300	25G	254	1	25	25	25
maiz2022	10.3390/polym14030650	HA	1.5 w-w	none	0	expansion	8.22835	none	0	35	300	25G	254	1	25	25	25
maiz2022	10.3390/polym14030650	HA	1.5 w-w	none	0	expansion	8.22835	none	0	35	300	25G	254	1	25	25	25
maiz2022	10.3390/polym14030650	HA	1.5 w-w	none	0	expansion	8.22835	none	0	35	300	25G	254	1	25	25	25
maiz2022	10.3390/polym14030650	HA	1.5 w-w	none	0	expansion	7.67717	none	0	35	600	25G	254	1	25	25	25
maiz2022	10.3390/polym14030650	HA	1.5 w-w	none	0	expansion	6.37795	none	0	35	600	25G	254	1	25	25	25
maiz2022	10.3390/polym14030650	HA	1.5 w-w	none	0	expansion	5.55118	none	0	35	600	25G	254	1	25	25	25
maiz2022	10.3390/polym14030650	HA	1.5 w-w	none	0	expansion	6.10236	none	0	35	600	25G	254	1	25	25	25
maiz2022	10.3390/polym14030650	HA	1.5 w-w	none	0	expansion	6.10236	none	0	35	600	25G	254	1	25	25	25
maiz2022	10.3390/polym14030650	HA	1.5 w-w	none	0	expansion	5.82677	none	0	35	600	25G	254	1	25	25	25
maiz2022	10.3390/polym14030650	HA	1.5 w-w	none	0	expansion	6.53543	none	0	35	600	25G	254	1	25	25	25
maiz2022	10.3390/polym14030650	HA	1.5 w-w	none	0	expansion	6.53543	none	0	35	600	25G	254	1	25	25	25
maiz2022	10.3390/polym14030650	HA	1.5 w-w	none	0	expansion	6.81102	none	0	35	600	25G	254	1	25	25	25
maiz2022	10.3390/polym14030650	HA	1.5 w-w	none	0	expansion	6.65354	none	0	35	600	25G	254	1	25	25	25
maiz2022	10.3390/polym14030650	HA	1.5 w-w	none	0	expansion	6.65354	none	0	35	600	25G	254	1	25	25	25
maiz2022	10.3390/polym14030650	HA	1.5 w-w	none	0	expansion	7.3622	none	0	35	600	25G	254	1	25	25	25
maiz2022	10.3390/polym14030650	HA	1.5 w-w	none	0	expansion	6.53543	none	0	35	600	25G	254	1	25	25	25
maiz2022	10.3390/polym14030650	HA	1.5 w-w	none	0	expansion	7.08661	none	0	35	600	25G	254	1	25	25	25
maiz2022	10.3390/polym14030650	HA	1.5 w-w	none	0	expansion	6.81102	none	0	35	600	25G	254	1	25	25	25
maiz2022	10.3390/polym14030650	HA	1.5 w-w	none	0	expansion	6.53543	none	0	35	600	25G	254	1	25	25	25
maiz2022	10.3390/polym14030650	HA	1.5 w-w	none	0	expansion	6.53543	none	0	35	600	25G	254	1	25	25	25
maiz2022	10.3390/polym14030650	HA	1.5 w-w	none	0	expansion	6.65354	none	0	35	600	25G	254	1	25	25	25
maiz2022	10.3390/polym14030650	HA	1.5 w-w	none	0	expansion	5.94488	none	0	35	600	25G	254	1	25	25	25
maiz2022	10.3390/polym14030650	HA	1.5 w-w	none	0	expansion	8.22835	none	0	35	600	25G	254	1	25	25	25
maiz2022	10.3390/polym14030650	HA	1.5 w-w	none	0	expansion	6.81102	none	0	35	800	25G	254	1	25	25	25
maiz2022	10.3390/polym14030650	HA	1.5 w-w	none	0	expansion	7.24409	none	0	35	800	25G	254	1	25	25	25
maiz2022	10.3390/polym14030650	HA	1.5 w-w	none	0	expansion	5.23622	none	0	35	800	25G	254	1	25	25	25
maiz2022	10.3390/polym14030650	HA	1.5 w-w	none	0	expansion	5.3937	none	0	35	800	25G	254	1	25	25	25
maiz2022	10.3390/polym14030650	HA	1.5 w-w	none	0	expansion	5.3937	none	0	35	800	25G	254	1	25	25	25
maiz2022	10.3390/polym14030650	HA	1.5 w-w	none	0	expansion	5.66929	none	0	35	800	25G	254	1	25	25	25
maiz2022	10.3390/polym14030650	HA	1.5 w-w	none	0	expansion	4.96063	none	0	35	800	25G	254	1	25	25	25
maiz2022	10.3390/polym14030650	HA	1.5 w-w	none	0	expansion	5.11811	none	0	35	800	25G	254	1	25	25	25
maiz2022	10.3390/polym14030650	HA	1.5 w-w	none	0	expansion	5.31496	none	0	35	800	25G	254	1	25	25	25
maiz2022	10.3390/polym14030650	HA	1.5 w-w	none	0	expansion	5.19685	none	0	35	800	25G	254	1	25	25	25
maiz2022	10.3390/polym14030650	HA	1.5 w-w	none	0	expansion	5.19685	none	0	35	800	25G	254	1	25	25	25
maiz2022	10.3390/polym14030650	HA	1.5 w-w	none	0	expansion	5	none	0	35	800	25G	254	1	25	25	25
maiz2022	10.3390/polym14030650	HA	1.5 w-w	none	0	expansion	5.23622	none	0	35	800	25G	254	1	25	25	25
maiz2022	10.3390/polym14030650	HA	1.5 w-w	none	0	expansion	5.19685	none	0	35	800	25G	254	1	25	25	25
maiz2022	10.3390/polym14030650	HA	1.5 w-w	none	0	expansion	4.96063	none	0	35	800	25G	254	1	25	25	25
maiz2022	10.3390/polym14030650	HA	1.5 w-w	none	0	expansion	4.96063	none	0	35	800	25G	254	1	25	25	25
maiz2022	10.3390/polym14030650	HA	1.5 w-w	none	0	expansion	5.19685	none	0	35	800	25G	254	1	25	25	25
maiz2022	10.3390/polym14030650	HA	1.5 w-w	none	0	expansion	5.11811	none	0	35	800	25G	254	1	25	25	25
maiz2022	10.3390/polym14030650	HA	1.5 w-w	none	0	expansion	4.84252	none	0	35	800	25G	254	1	25	25	25
maiz2022	10.3390/polym14030650	HA	1.5 w-w	none	0	expansion	7.3622	none	0	35	800	25G	254	1	25	25	25
maiz2022	10.3390/polym14030650	HA	1.5 w-w	none	0	expansion	6.60976	none	0	20	300	22G	410		25	25	25
maiz2022	10.3390/polym14030650	HA	1.5 w-w	none	0	expansion	8.53659	none	0	20	300	22G	410		25	25	25
maiz2022	10.3390/polym14030650	HA	1.5 w-w	none	0	expansion	6.60976	none	0	20	300	22G	410		25	25	25
maiz2022	10.3390/polym14030650	HA	1.5 w-w	none	0	expansion	6.87805	none	0	20	300	22G	410		25	25	25
maiz2022	10.3390/polym14030650	HA	1.5 w-w	none	0	expansion	7.29268	none	0	20	300	22G	410		25	25	25
maiz2022	10.3390/polym14030650	HA	1.5 w-w	none	0	expansion	7.29268	none	0	20	300	22G	410		25	25	25
maiz2022	10.3390/polym14030650	HA	1.5 w-w	none	0	expansion	6.73171	none	0	20	300	22G	410		25	25	25
maiz2022	10.3390/polym14030650	HA	1.5 w-w	none	0	expansion	6.60976	none	0	20	300	22G	410		25	25	25
maiz2022	10.3390/polym14030650	HA	1.5 w-w	none	0	expansion	6.87805	none	0	20	300	22G	410		25	25	25
maiz2022	10.3390/polym14030650	HA	1.5 w-w	none	0	expansion	7.14634	none	0	20	300	22G	410		25	25	25
maiz2022	10.3390/polym14030650	HA	1.5 w-w	none	0	expansion	6.46341	none	0	20	300	22G	410		25	25	25
maiz2022	10.3390/polym14030650	HA	1.5 w-w	none	0	expansion	6.60976	none	0	20	300	22G	410		25	25	25
maiz2022	10.3390/polym14030650	HA	1.5 w-w	none	0	expansion	6.73171	none	0	20	300	22G	410		25	25	25
maiz2022	10.3390/polym14030650	HA	1.5 w-w	none	0	expansion	6.73171	none	0	20	300	22G	410		25	25	25
maiz2022	10.3390/polym14030650	HA	1.5 w-w	none	0	expansion	6.31707	none	0	20	300	22G	410		25	25	25
maiz2022	10.3390/polym14030650	HA	1.5 w-w	none	0	expansion	6.60976	none	0	20	300	22G	410		25	25	25
maiz2022	10.3390/polym14030650	HA	1.5 w-w	none	0	expansion	6.46341	none	0	20	300	22G	410		25	25	25
maiz2022	10.3390/polym14030650	HA	1.5 w-w	none	0	expansion	6.73171	none	0	20	300	22G	410		25	25	25
maiz2022	10.3390/polym14030650	HA	1.5 w-w	none	0	expansion	8.65854	none	0	20	300	22G	410		25	25	25
maiz2022	10.3390/polym14030650	HA	1.5 w-w	none	0	expansion	5.36585	none	0	20	300	22G	410		25	25	25
maiz2022	10.3390/polym14030650	HA	1.5 w-w	none	0	expansion	5.21951	none	0	20	600	22G	410		25	25	25
maiz2022	10.3390/polym14030650	HA	1.5 w-w	none	0	expansion	6.04878	none	0	20	600	22G	410		25	25	25
maiz2022	10.3390/polym14030650	HA	1.5 w-w	none	0	expansion	4.95122	none	0	20	600	22G	410		25	25	25
maiz2022	10.3390/polym14030650	HA	1.5 w-w	none	0	expansion	4.95122	none	0	20	600	22G	410		25	25	25
maiz2022	10.3390/polym14030650	HA	1.5 w-w	none	0	expansion	5.09756	none	0	20	600	22G	410		25	25	25
maiz2022	10.3390/polym14030650	HA	1.5 w-w	none	0	expansion	4.95122	none	0	20	600	22G	410		25	25	25
maiz2022	10.3390/polym14030650	HA	1.5 w-w	none	0	expansion	4.53659	none	0	20	600	22G	410		25	25	25
maiz2022	10.3390/polym14030650	HA	1.5 w-w	none	0	expansion	4.68293	none	0	20	600	22G	410		25	25	25
maiz2022	10.3390/polym14030650	HA	1.5 w-w	none	0	expansion	4.68293	none	0	20	600	22G	410		25	25	25
maiz2022	10.3390/polym14030650	HA	1.5 w-w	none	0	expansion	4.41463	none	0	20	600	22G	410		25	25	25
maiz2022	10.3390/polym14030650	HA	1.5 w-w	none	0	expansion	4.53659	none	0	20	600	22G	410		25	25	25
maiz2022	10.3390/polym14030650	HA	1.5 w-w	none	0	expansion	4.80488	none	0	20	600	22G	410		25	25	25
maiz2022	10.3390/polym14030650	HA	1.5 w-w	none	0	expansion	4.41463	none	0	20	600	22G	410		25	25	25
maiz2022	10.3390/polym14030650	HA	1.5 w-w	none	0	expansion	4.26829	none	0	20	600	22G	410		25	25	25
maiz2022	10.3390/polym14030650	HA	1.5 w-w	none	0	expansion	4.80488	none	0	20	600	22G	410		25	25	25
maiz2022	10.3390/polym14030650	HA	1.5 w-w	none	0	expansion	4.53659	none	0	20	600	22G	410		25	25	25
maiz2022	10.3390/polym14030650	HA	1.5 w-w	none	0	expansion	4.39024	none	0	20	600	22G	410		25	25	25
maiz2022	10.3390/polym14030650	HA	1.5 w-w	none	0	expansion	4.80488	none	0	20	600	22G	410		25	25	25
maiz2022	10.3390/polym14030650	HA	1.5 w-w	none	0	expansion	4.26829	none	0	20	600	22G	410		25	25	25
maiz2022	10.3390/polym14030650	HA	1.5 w-w	none	0	expansion	4.68293	none	0	20	600	22G	410		25	25	25
maiz2022	10.3390/polym14030650	HA	1.5 w-w	none	0	expansion	4.53659	none	0	20	800	22G	410		25	25	25
maiz2022	10.3390/polym14030650	HA	1.5 w-w	none	0	expansion	5.21951	none	0	20	800	22G	410		25	25	25
maiz2022	10.3390/polym14030650	HA	1.5 w-w	none	0	expansion	4.95122	none	0	20	800	22G	410		25	25	25
maiz2022	10.3390/polym14030650	HA	1.5 w-w	none	0	expansion	4.53659	none	0	20	800	22G	410		25	25	25
maiz2022	10.3390/polym14030650	HA	1.5 w-w	none	0	expansion	4.80488	none	0	20	800	22G	410		25	25	25
maiz2022	10.3390/polym14030650	HA	1.5 w-w	none	0	expansion	4.41463	none	0	20	800	22G	410		25	25	25
maiz2022	10.3390/polym14030650	HA	1.5 w-w	none	0	expansion	4.53659	none	0	20	800	22G	410		25	25	25
maiz2022	10.3390/polym14030650	HA	1.5 w-w	none	0	expansion	4.41463	none	0	20	800	22G	410		25	25	25
maiz2022	10.3390/polym14030650	HA	1.5 w-w	none	0	expansion	4.41463	none	0	20	800	22G	410		25	25	25
maiz2022	10.3390/polym14030650	HA	1.5 w-w	none	0	expansion	4.26829	none	0	20	800	22G	410		25	25	25
maiz2022	10.3390/polym14030650	HA	1.5 w-w	none	0	expansion	4.68293	none	0	20	800	22G	410		25	25	25
maiz2022	10.3390/polym14030650	HA	1.5 w-w	none	0	expansion	4.80488	none	0	20	800	22G	410		25	25	25
maiz2022	10.3390/polym14030650	HA	1.5 w-w	none	0	expansion	4.68293	none	0	20	800	22G	410		25	25	25
maiz2022	10.3390/polym14030650	HA	1.5 w-w	none	0	expansion	4.80488	none	0	20	800	22G	410		25	25	25
maiz2022	10.3390/polym14030650	HA	1.5 w-w	none	0	expansion	4.53659	none	0	20	800	22G	410		25	25	25
maiz2022	10.3390/polym14030650	HA	1.5 w-w	none	0	expansion	4.53659	none	0	20	800	22G	410		25	25	25
maiz2022	10.3390/polym14030650	HA	1.5 w-w	none	0	expansion	4.53659	none	0	20	800	22G	410		25	25	25
maiz2022	10.3390/polym14030650	HA	1.5 w-w	none	0	expansion	4.26829	none	0	20	800	22G	410		25	25	25
maiz2022	10.3390/polym14030650	HA	1.5 w-w	none	0	expansion	4.41463	none	0	20	800	22G	410		25	25	25
maiz2022	10.3390/polym14030650	HA	1.5 w-w	none	0	expansion	5.36585	none	0	20	800	22G	410		25	25	25
maiz2022	10.3390/polym14030650	HA	1.5 w-w	none	0	expansion	6.73171	none	0	25	300	22G	410		25	25	25
maiz2022	10.3390/polym14030650	HA	1.5 w-w	none	0	expansion	9.19512	none	0	25	300	22G	410		25	25	25
maiz2022	10.3390/polym14030650	HA	1.5 w-w	none	0	expansion	9.39024	none	0	25	300	22G	410		25	25	25
maiz2022	10.3390/polym14030650	HA	1.5 w-w	none	0	expansion	9.63415	none	0	25	300	22G	410		25	25	25
maiz2022	10.3390/polym14030650	HA	1.5 w-w	none	0	expansion	9.17073	none	0	25	300	22G	410		25	25	25
maiz2022	10.3390/polym14030650	HA	1.5 w-w	none	0	expansion	8.82927	none	0	25	300	22G	410		25	25	25
maiz2022	10.3390/polym14030650	HA	1.5 w-w	none	0	expansion	9.29268	none	0	25	300	22G	410		25	25	25
maiz2022	10.3390/polym14030650	HA	1.5 w-w	none	0	expansion	8.73171	none	0	25	300	22G	410		25	25	25
maiz2022	10.3390/polym14030650	HA	1.5 w-w	none	0	expansion	8.82927	none	0	25	300	22G	410		25	25	25
maiz2022	10.3390/polym14030650	HA	1.5 w-w	none	0	expansion	9.29268	none	0	25	300	22G	410		25	25	25
maiz2022	10.3390/polym14030650	HA	1.5 w-w	none	0	expansion	9.07317	none	0	25	300	22G	410		25	25	25
maiz2022	10.3390/polym14030650	HA	1.5 w-w	none	0	expansion	9.39024	none	0	25	300	22G	410		25	25	25
maiz2022	10.3390/polym14030650	HA	1.5 w-w	none	0	expansion	9.17073	none	0	25	300	22G	410		25	25	25
maiz2022	10.3390/polym14030650	HA	1.5 w-w	none	0	expansion	8.95122	none	0	25	300	22G	410		25	25	25
maiz2022	10.3390/polym14030650	HA	1.5 w-w	none	0	expansion	9.63415	none	0	25	300	22G	410		25	25	25
maiz2022	10.3390/polym14030650	HA	1.5 w-w	none	0	expansion	9.17073	none	0	25	300	22G	410		25	25	25
maiz2022	10.3390/polym14030650	HA	1.5 w-w	none	0	expansion	9.85366	none	0	25	300	22G	410		25	25	25
maiz2022	10.3390/polym14030650	HA	1.5 w-w	none	0	expansion	10.6341	none	0	25	300	22G	410		25	25	25
maiz2022	10.3390/polym14030650	HA	1.5 w-w	none	0	expansion	10.2927	none	0	25	300	22G	410		25	25	25
maiz2022	10.3390/polym14030650	HA	1.5 w-w	none	0	expansion	8.82927	none	0	25	300	22G	410		25	25	25
maiz2022	10.3390/polym14030650	HA	1.5 w-w	none	0	expansion	6.26829	none	0	25	600	22G	410		25	25	25
maiz2022	10.3390/polym14030650	HA	1.5 w-w	none	0	expansion	6.26829	none	0	25	600	22G	410		25	25	25
maiz2022	10.3390/polym14030650	HA	1.5 w-w	none	0	expansion	7.17073	none	0	25	600	22G	410		25	25	25
maiz2022	10.3390/polym14030650	HA	1.5 w-w	none	0	expansion	6.04878	none	0	25	600	22G	410		25	25	25
maiz2022	10.3390/polym14030650	HA	1.5 w-w	none	0	expansion	6.4878	none	0	25	600	22G	410		25	25	25
maiz2022	10.3390/polym14030650	HA	1.5 w-w	none	0	expansion	6.70732	none	0	25	600	22G	410		25	25	25
maiz2022	10.3390/polym14030650	HA	1.5 w-w	none	0	expansion	6.04878	none	0	25	600	22G	410		25	25	25
maiz2022	10.3390/polym14030650	HA	1.5 w-w	none	0	expansion	6.26829	none	0	25	600	22G	410		25	25	25
maiz2022	10.3390/polym14030650	HA	1.5 w-w	none	0	expansion	6.26829	none	0	25	600	22G	410		25	25	25
maiz2022	10.3390/polym14030650	HA	1.5 w-w	none	0	expansion	6.26829	none	0	25	600	22G	410		25	25	25
maiz2022	10.3390/polym14030650	HA	1.5 w-w	none	0	expansion	6.14634	none	0	25	600	22G	410		25	25	25
maiz2022	10.3390/polym14030650	HA	1.5 w-w	none	0	expansion	5.92683	none	0	25	600	22G	410		25	25	25
maiz2022	10.3390/polym14030650	HA	1.5 w-w	none	0	expansion	6.17073	none	0	25	600	22G	410		25	25	25
maiz2022	10.3390/polym14030650	HA	1.5 w-w	none	0	expansion	6.26829	none	0	25	600	22G	410		25	25	25
maiz2022	10.3390/polym14030650	HA	1.5 w-w	none	0	expansion	6.04878	none	0	25	600	22G	410		25	25	25
maiz2022	10.3390/polym14030650	HA	1.5 w-w	none	0	expansion	5.92683	none	0	25	600	22G	410		25	25	25
maiz2022	10.3390/polym14030650	HA	1.5 w-w	none	0	expansion	6.26829	none	0	25	600	22G	410		25	25	25
maiz2022	10.3390/polym14030650	HA	1.5 w-w	none	0	expansion	5.70732	none	0	25	600	22G	410		25	25	25
maiz2022	10.3390/polym14030650	HA	1.5 w-w	none	0	expansion	7.39024	none	0	25	600	22G	410		25	25	25
maiz2022	10.3390/polym14030650	HA	1.5 w-w	none	0	expansion	6.70732	none	0	25	600	22G	410		25	25	25
maiz2022	10.3390/polym14030650	HA	1.5 w-w	none	0	expansion	5.02439	none	0	25	800	22G	410		25	25	25
maiz2022	10.3390/polym14030650	HA	1.5 w-w	none	0	expansion	5.4878	none	0	25	800	22G	410		25	25	25
maiz2022	10.3390/polym14030650	HA	1.5 w-w	none	0	expansion	5.70732	none	0	25	800	22G	410		25	25	25
maiz2022	10.3390/polym14030650	HA	1.5 w-w	none	0	expansion	5.80488	none	0	25	800	22G	410		25	25	25
maiz2022	10.3390/polym14030650	HA	1.5 w-w	none	0	expansion	5.4878	none	0	25	800	22G	410		25	25	25
maiz2022	10.3390/polym14030650	HA	1.5 w-w	none	0	expansion	5.36585	none	0	25	800	22G	410		25	25	25
maiz2022	10.3390/polym14030650	HA	1.5 w-w	none	0	expansion	5.26829	none	0	25	800	22G	410		25	25	25
maiz2022	10.3390/polym14030650	HA	1.5 w-w	none	0	expansion	5.4878	none	0	25	800	22G	410		25	25	25
maiz2022	10.3390/polym14030650	HA	1.5 w-w	none	0	expansion	5.4878	none	0	25	800	22G	410		25	25	25
maiz2022	10.3390/polym14030650	HA	1.5 w-w	none	0	expansion	5.70732	none	0	25	800	22G	410		25	25	25
maiz2022	10.3390/polym14030650	HA	1.5 w-w	none	0	expansion	5.43902	none	0	25	800	22G	410		25	25	25
maiz2022	10.3390/polym14030650	HA	1.5 w-w	none	0	expansion	5.65854	none	0	25	800	22G	410		25	25	25
maiz2022	10.3390/polym14030650	HA	1.5 w-w	none	0	expansion	5.43902	none	0	25	800	22G	410		25	25	25
maiz2022	10.3390/polym14030650	HA	1.5 w-w	none	0	expansion	5.58537	none	0	25	800	22G	410		25	25	25
maiz2022	10.3390/polym14030650	HA	1.5 w-w	none	0	expansion	5.07317	none	0	25	800	22G	410		25	25	25
maiz2022	10.3390/polym14030650	HA	1.5 w-w	none	0	expansion	5.21951	none	0	25	800	22G	410		25	25	25
maiz2022	10.3390/polym14030650	HA	1.5 w-w	none	0	expansion	5.80488	none	0	25	800	22G	410		25	25	25
maiz2022	10.3390/polym14030650	HA	1.5 w-w	none	0	expansion	6.12195	none	0	25	800	22G	410		25	25	25
maiz2022	10.3390/polym14030650	HA	1.5 w-w	none	0	expansion	3.58537	none	0	25	800	22G	410		25	25	25
maiz2022	10.3390/polym14030650	HA	1.5 w-w	none	0	expansion	5.5122	none	0	25	800	22G	410		25	25	25
maiz2022	10.3390/polym14030650	HA	1.5 w-w	none	0	expansion	10.0732	none	0	30	300	22G	410		25	25	25
maiz2022	10.3390/polym14030650	HA	1.5 w-w	none	0	expansion	11.561	none	0	30	300	22G	410		25	25	25
maiz2022	10.3390/polym14030650	HA	1.5 w-w	none	0	expansion	13.0244	none	0	30	300	22G	410		25	25	25
maiz2022	10.3390/polym14030650	HA	1.5 w-w	none	0	expansion	12.0488	none	0	30	300	22G	410		25	25	25
maiz2022	10.3390/polym14030650	HA	1.5 w-w	none	0	expansion	11.561	none	0	30	300	22G	410		25	25	25
maiz2022	10.3390/polym14030650	HA	1.5 w-w	none	0	expansion	11.0732	none	0	30	300	22G	410		25	25	25
maiz2022	10.3390/polym14030650	HA	1.5 w-w	none	0	expansion	11.0732	none	0	30	300	22G	410		25	25	25
maiz2022	10.3390/polym14030650	HA	1.5 w-w	none	0	expansion	10.8293	none	0	30	300	22G	410		25	25	25
maiz2022	10.3390/polym14030650	HA	1.5 w-w	none	0	expansion	11.0732	none	0	30	300	22G	410		25	25	25
maiz2022	10.3390/polym14030650	HA	1.5 w-w	none	0	expansion	10.8293	none	0	30	300	22G	410		25	25	25
maiz2022	10.3390/polym14030650	HA	1.5 w-w	none	0	expansion	10.8293	none	0	30	300	22G	410		25	25	25
maiz2022	10.3390/polym14030650	HA	1.5 w-w	none	0	expansion	11.0732	none	0	30	300	22G	410		25	25	25
maiz2022	10.3390/polym14030650	HA	1.5 w-w	none	0	expansion	11.0732	none	0	30	300	22G	410		25	25	25
maiz2022	10.3390/polym14030650	HA	1.5 w-w	none	0	expansion	11.0732	none	0	30	300	22G	410		25	25	25
maiz2022	10.3390/polym14030650	HA	1.5 w-w	none	0	expansion	11.8049	none	0	30	300	22G	410		25	25	25
maiz2022	10.3390/polym14030650	HA	1.5 w-w	none	0	expansion	12.7805	none	0	30	300	22G	410		25	25	25
maiz2022	10.3390/polym14030650	HA	1.5 w-w	none	0	expansion	12.5366	none	0	30	300	22G	410		25	25	25
maiz2022	10.3390/polym14030650	HA	1.5 w-w	none	0	expansion	10.5854	none	0	30	300	22G	410		25	25	25
maiz2022	10.3390/polym14030650	HA	1.5 w-w	none	0	expansion	11.3171	none	0	30	300	22G	410		25	25	25
maiz2022	10.3390/polym14030650	HA	1.5 w-w	none	0	expansion	12.5366	none	0	30	300	22G	410		25	25	25
maiz2022	10.3390/polym14030650	HA	1.5 w-w	none	0	expansion	7.63415	none	0	30	600	22G	410		25	25	25
maiz2022	10.3390/polym14030650	HA	1.5 w-w	none	0	expansion	8.36585	none	0	30	600	22G	410		25	25	25
maiz2022	10.3390/polym14030650	HA	1.5 w-w	none	0	expansion	7.36585	none	0	30	600	22G	410		25	25	25
maiz2022	10.3390/polym14030650	HA	1.5 w-w	none	0	expansion	7.36585	none	0	30	600	22G	410		25	25	25
maiz2022	10.3390/polym14030650	HA	1.5 w-w	none	0	expansion	8.36585	none	0	30	600	22G	410		25	25	25
maiz2022	10.3390/polym14030650	HA	1.5 w-w	none	0	expansion	7.63415	none	0	30	600	22G	410		25	25	25
maiz2022	10.3390/polym14030650	HA	1.5 w-w	none	0	expansion	7.87805	none	0	30	600	22G	410		25	25	25
maiz2022	10.3390/polym14030650	HA	1.5 w-w	none	0	expansion	7.39024	none	0	30	600	22G	410		25	25	25
maiz2022	10.3390/polym14030650	HA	1.5 w-w	none	0	expansion	7.39024	none	0	30	600	22G	410		25	25	25
maiz2022	10.3390/polym14030650	HA	1.5 w-w	none	0	expansion	7.36585	none	0	30	600	22G	410		25	25	25
maiz2022	10.3390/polym14030650	HA	1.5 w-w	none	0	expansion	7.63415	none	0	30	600	22G	410		25	25	25
maiz2022	10.3390/polym14030650	HA	1.5 w-w	none	0	expansion	7.12195	none	0	30	600	22G	410		25	25	25
maiz2022	10.3390/polym14030650	HA	1.5 w-w	none	0	expansion	7.39024	none	0	30	600	22G	410		25	25	25
maiz2022	10.3390/polym14030650	HA	1.5 w-w	none	0	expansion	7.14634	none	0	30	600	22G	410		25	25	25
maiz2022	10.3390/polym14030650	HA	1.5 w-w	none	0	expansion	7.14634	none	0	30	600	22G	410		25	25	25
maiz2022	10.3390/polym14030650	HA	1.5 w-w	none	0	expansion	7.39024	none	0	30	600	22G	410		25	25	25
maiz2022	10.3390/polym14030650	HA	1.5 w-w	none	0	expansion	7.63415	none	0	30	600	22G	410		25	25	25
maiz2022	10.3390/polym14030650	HA	1.5 w-w	none	0	expansion	7.87805	none	0	30	600	22G	410		25	25	25
maiz2022	10.3390/polym14030650	HA	1.5 w-w	none	0	expansion	9.34146	none	0	30	600	22G	410		25	25	25
maiz2022	10.3390/polym14030650	HA	1.5 w-w	none	0	expansion	9.36585	none	0	30	600	22G	410		25	25	25
maiz2022	10.3390/polym14030650	HA	1.5 w-w	none	0	expansion	6.17073	none	0	30	800	22G	410		25	25	25
maiz2022	10.3390/polym14030650	HA	1.5 w-w	none	0	expansion	6.87805	none	0	30	800	22G	410		25	25	25
maiz2022	10.3390/polym14030650	HA	1.5 w-w	none	0	expansion	7.36585	none	0	30	800	22G	410		25	25	25
maiz2022	10.3390/polym14030650	HA	1.5 w-w	none	0	expansion	6.87805	none	0	30	800	22G	410		25	25	25
maiz2022	10.3390/polym14030650	HA	1.5 w-w	none	0	expansion	6.90244	none	0	30	800	22G	410		25	25	25
maiz2022	10.3390/polym14030650	HA	1.5 w-w	none	0	expansion	6.63415	none	0	30	800	22G	410		25	25	25
maiz2022	10.3390/polym14030650	HA	1.5 w-w	none	0	expansion	6.87805	none	0	30	800	22G	410		25	25	25
maiz2022	10.3390/polym14030650	HA	1.5 w-w	none	0	expansion	6.87805	none	0	30	800	22G	410		25	25	25
maiz2022	10.3390/polym14030650	HA	1.5 w-w	none	0	expansion	7.14634	none	0	30	800	22G	410		25	25	25
maiz2022	10.3390/polym14030650	HA	1.5 w-w	none	0	expansion	6.63415	none	0	30	800	22G	410		25	25	25
maiz2022	10.3390/polym14030650	HA	1.5 w-w	none	0	expansion	6.87805	none	0	30	800	22G	410		25	25	25
maiz2022	10.3390/polym14030650	HA	1.5 w-w	none	0	expansion	6.87805	none	0	30	800	22G	410		25	25	25
maiz2022	10.3390/polym14030650	HA	1.5 w-w	none	0	expansion	6.63415	none	0	30	800	22G	410		25	25	25
maiz2022	10.3390/polym14030650	HA	1.5 w-w	none	0	expansion	6.63415	none	0	30	800	22G	410		25	25	25
maiz2022	10.3390/polym14030650	HA	1.5 w-w	none	0	expansion	6.63415	none	0	30	800	22G	410		25	25	25
maiz2022	10.3390/polym14030650	HA	1.5 w-w	none	0	expansion	6.63415	none	0	30	800	22G	410		25	25	25
maiz2022	10.3390/polym14030650	HA	1.5 w-w	none	0	expansion	6.39024	none	0	30	800	22G	410		25	25	25
maiz2022	10.3390/polym14030650	HA	1.5 w-w	none	0	expansion	6.63415	none	0	30	800	22G	410		25	25	25
maiz2022	10.3390/polym14030650	HA	1.5 w-w	none	0	expansion	6.39024	none	0	30	800	22G	410		25	25	25
maiz2022	10.3390/polym14030650	HA	1.5 w-w	none	0	expansion	8.12195	none	0	30	800	22G	410		25	25	25
maiz2022	10.3390/polym14030650	HA	1.5 w-w	none	0	expansion	9.56098	none	0	35	300	22G	410		25	25	25
maiz2022	10.3390/polym14030650	HA	1.5 w-w	none	0	expansion	12.561	none	0	35	300	22G	410		25	25	25
maiz2022	10.3390/polym14030650	HA	1.5 w-w	none	0	expansion	13.0732	none	0	35	300	22G	410		25	25	25
maiz2022	10.3390/polym14030650	HA	1.5 w-w	none	0	expansion	14.0732	none	0	35	300	22G	410		25	25	25
maiz2022	10.3390/polym14030650	HA	1.5 w-w	none	0	expansion	14.3415	none	0	35	300	22G	410		25	25	25
maiz2022	10.3390/polym14030650	HA	1.5 w-w	none	0	expansion	14.0732	none	0	35	300	22G	410		25	25	25
maiz2022	10.3390/polym14030650	HA	1.5 w-w	none	0	expansion	14.5854	none	0	35	300	22G	410		25	25	25
maiz2022	10.3390/polym14030650	HA	1.5 w-w	none	0	expansion	15.0976	none	0	35	300	22G	410		25	25	25
maiz2022	10.3390/polym14030650	HA	1.5 w-w	none	0	expansion	15.0976	none	0	35	300	22G	410		25	25	25
maiz2022	10.3390/polym14030650	HA	1.5 w-w	none	0	expansion	14.5854	none	0	35	300	22G	410		25	25	25
maiz2022	10.3390/polym14030650	HA	1.5 w-w	none	0	expansion	14.5854	none	0	35	300	22G	410		25	25	25
maiz2022	10.3390/polym14030650	HA	1.5 w-w	none	0	expansion	14.8537	none	0	35	300	22G	410		25	25	25
maiz2022	10.3390/polym14030650	HA	1.5 w-w	none	0	expansion	17.8537	none	0	35	300	22G	410		25	25	25
maiz2022	10.3390/polym14030650	HA	1.5 w-w	none	0	expansion	18.0976	none	0	35	300	22G	410		25	25	25
maiz2022	10.3390/polym14030650	HA	1.5 w-w	none	0	expansion	15.3415	none	0	35	300	22G	410		25	25	25
maiz2022	10.3390/polym14030650	HA	1.5 w-w	none	0	expansion	15.0976	none	0	35	300	22G	410		25	25	25
maiz2022	10.3390/polym14030650	HA	1.5 w-w	none	0	expansion	14.5854	none	0	35	300	22G	410		25	25	25
maiz2022	10.3390/polym14030650	HA	1.5 w-w	none	0	expansion	15.0976	none	0	35	300	22G	410		25	25	25
maiz2022	10.3390/polym14030650	HA	1.5 w-w	none	0	expansion	14.5854	none	0	35	300	22G	410		25	25	25
maiz2022	10.3390/polym14030650	HA	1.5 w-w	none	0	expansion	13.3171	none	0	35	300	22G	410		25	25	25
maiz2022	10.3390/polym14030650	HA	1.5 w-w	none	0	expansion	6.53659	none	0	35	600	22G	410		25	25	25
maiz2022	10.3390/polym14030650	HA	1.5 w-w	none	0	expansion	9.80488	none	0	35	600	22G	410		25	25	25
maiz2022	10.3390/polym14030650	HA	1.5 w-w	none	0	expansion	10.0488	none	0	35	600	22G	410		25	25	25
maiz2022	10.3390/polym14030650	HA	1.5 w-w	none	0	expansion	9.29268	none	0	35	600	22G	410		25	25	25
maiz2022	10.3390/polym14030650	HA	1.5 w-w	none	0	expansion	9.56098	none	0	35	600	22G	410		25	25	25
maiz2022	10.3390/polym14030650	HA	1.5 w-w	none	0	expansion	9.04878	none	0	35	600	22G	410		25	25	25
maiz2022	10.3390/polym14030650	HA	1.5 w-w	none	0	expansion	10.0488	none	0	35	600	22G	410		25	25	25
maiz2022	10.3390/polym14030650	HA	1.5 w-w	none	0	expansion	9.29268	none	0	35	600	22G	410		25	25	25
maiz2022	10.3390/polym14030650	HA	1.5 w-w	none	0	expansion	9.04878	none	0	35	600	22G	410		25	25	25
maiz2022	10.3390/polym14030650	HA	1.5 w-w	none	0	expansion	9.29268	none	0	35	600	22G	410		25	25	25
maiz2022	10.3390/polym14030650	HA	1.5 w-w	none	0	expansion	9.29268	none	0	35	600	22G	410		25	25	25
maiz2022	10.3390/polym14030650	HA	1.5 w-w	none	0	expansion	9.56098	none	0	35	600	22G	410		25	25	25
maiz2022	10.3390/polym14030650	HA	1.5 w-w	none	0	expansion	9.56098	none	0	35	600	22G	410		25	25	25
maiz2022	10.3390/polym14030650	HA	1.5 w-w	none	0	expansion	9.31707	none	0	35	600	22G	410		25	25	25
maiz2022	10.3390/polym14030650	HA	1.5 w-w	none	0	expansion	9.80488	none	0	35	600	22G	410		25	25	25
maiz2022	10.3390/polym14030650	HA	1.5 w-w	none	0	expansion	9.04878	none	0	35	600	22G	410		25	25	25
maiz2022	10.3390/polym14030650	HA	1.5 w-w	none	0	expansion	9.04878	none	0	35	600	22G	410		25	25	25
maiz2022	10.3390/polym14030650	HA	1.5 w-w	none	0	expansion	8.80488	none	0	35	600	22G	410		25	25	25
maiz2022	10.3390/polym14030650	HA	1.5 w-w	none	0	expansion	8.56098	none	0	35	600	22G	410		25	25	25
maiz2022	10.3390/polym14030650	HA	1.5 w-w	none	0	expansion	11.3171	none	0	35	600	22G	410		25	25	25
maiz2022	10.3390/polym14030650	HA	1.5 w-w	none	0	expansion	6.02439	none	0	35	800	22G	410		25	25	25
maiz2022	10.3390/polym14030650	HA	1.5 w-w	none	0	expansion	8.31707	none	0	35	800	22G	410		25	25	25
maiz2022	10.3390/polym14030650	HA	1.5 w-w	none	0	expansion	8.31707	none	0	35	800	22G	410		25	25	25
maiz2022	10.3390/polym14030650	HA	1.5 w-w	none	0	expansion	8.29268	none	0	35	800	22G	410		25	25	25
maiz2022	10.3390/polym14030650	HA	1.5 w-w	none	0	expansion	7.53659	none	0	35	800	22G	410		25	25	25
maiz2022	10.3390/polym14030650	HA	1.5 w-w	none	0	expansion	7.29268	none	0	35	800	22G	410		25	25	25
maiz2022	10.3390/polym14030650	HA	1.5 w-w	none	0	expansion	5.53659	none	0	35	800	22G	410		25	25	25
maiz2022	10.3390/polym14030650	HA	1.5 w-w	none	0	expansion	7.80488	none	0	35	800	22G	410		25	25	25
maiz2022	10.3390/polym14030650	HA	1.5 w-w	none	0	expansion	8.56098	none	0	35	800	22G	410		25	25	25
maiz2022	10.3390/polym14030650	HA	1.5 w-w	none	0	expansion	9.04878	none	0	35	800	22G	410		25	25	25
maiz2022	10.3390/polym14030650	HA	1.5 w-w	none	0	expansion	7.80488	none	0	35	800	22G	410		25	25	25
maiz2022	10.3390/polym14030650	HA	1.5 w-w	none	0	expansion	6.78049	none	0	35	800	22G	410		25	25	25
maiz2022	10.3390/polym14030650	HA	1.5 w-w	none	0	expansion	5.53659	none	0	35	800	22G	410		25	25	25
maiz2022	10.3390/polym14030650	HA	1.5 w-w	none	0	expansion	8.04878	none	0	35	800	22G	410		25	25	25
maiz2022	10.3390/polym14030650	HA	1.5 w-w	none	0	expansion	8.80488	none	0	35	800	22G	410		25	25	25
maiz2022	10.3390/polym14030650	HA	1.5 w-w	none	0	expansion	8.56098	none	0	35	800	22G	410		25	25	25
maiz2022	10.3390/polym14030650	HA	1.5 w-w	none	0	expansion	8.07317	none	0	35	800	22G	410		25	25	25
maiz2022	10.3390/polym14030650	HA	1.5 w-w	none	0	expansion	8.04878	none	0	35	800	22G	410		25	25	25
maiz2022	10.3390/polym14030650	HA	1.5 w-w	none	0	expansion	7.80488	none	0	35	800	22G	410		25	25	25
maiz2022	10.3390/polym14030650	HA	1.5 w-w	none	0	expansion	6.53659	none	0	35	800	22G	410		25	25	25
maiz2022	10.3390/polym14030650	ChiMA	1.5 w-w	none	0	U	0.8235	none	0	10	300	27G	200		25	25	25
maiz2022	10.3390/polym14030650	ChiMA	1.5 w-w	none	0	U	0.95375	none	0	15	300	27G	200		25	25	25
maiz2022	10.3390/polym14030650	ChiMA	1.5 w-w	none	0	U	0.97875	none	0	20	300	27G	200		25	25	25
maiz2022	10.3390/polym14030650	ChiMA	1.5 w-w	none	0	U	0.76	none	0	10	600	27G	200		25	25	25
maiz2022	10.3390/polym14030650	ChiMA	1.5 w-w	none	0	U	0.91125	none	0	15	600	27G	200		25	25	25
maiz2022	10.3390/polym14030650	ChiMA	1.5 w-w	none	0	U	0.95425	none	0	20	600	27G	200		25	25	25
maiz2022	10.3390/polym14030650	ChiMA	1.5 w-w	none	0	U	0.608	none	0	10	800	27G	200		25	25	25
maiz2022	10.3390/polym14030650	ChiMA	1.5 w-w	none	0	U	0.87325	none	0	15	800	27G	200		25	25	25
maiz2022	10.3390/polym14030650	ChiMA	1.5 w-w	none	0	U	0.911	none	0	20	800	27G	200		25	25	25
maiz2022	10.3390/polym14030650	ChiMA	1.5 w-w	none	0	U	0.8305	none	0	10	300	25G	254		25	25	25
maiz2022	10.3390/polym14030650	ChiMA	1.5 w-w	none	0	U	0.832	none	0	15	300	25G	254		25	25	25
maiz2022	10.3390/polym14030650	ChiMA	1.5 w-w	none	0	U	0.87925	none	0	20	300	25G	254		25	25	25
maiz2022	10.3390/polym14030650	ChiMA	1.5 w-w	none	0	U	0.752	none	0	10	600	25G	254		25	25	25
maiz2022	10.3390/polym14030650	ChiMA	1.5 w-w	none	0	U	0.8255	none	0	15	600	25G	254		25	25	25
maiz2022	10.3390/polym14030650	ChiMA	1.5 w-w	none	0	U	0.88375	none	0	20	600	25G	254		25	25	25
maiz2022	10.3390/polym14030650	ChiMA	1.5 w-w	none	0	U	0.69925	none	0	10	800	25G	254		25	25	25
maiz2022	10.3390/polym14030650	ChiMA	1.5 w-w	none	0	U	0.803	none	0	15	800	25G	254		25	25	25
maiz2022	10.3390/polym14030650	ChiMA	1.5 w-w	none	0	U	0.8775	none	0	20	800	25G	254		25	25	25
maiz2022	10.3390/polym14030650	ChiMA	1.5 w-w	none	0	U	0.88825	none	0	10	300	22G	410		25	25	25
maiz2022	10.3390/polym14030650	ChiMA	1.5 w-w	none	0	U	0.9535	none	0	15	300	22G	410		25	25	25
maiz2022	10.3390/polym14030650	ChiMA	1.5 w-w	none	0	U	0.98275	none	0	20	300	22G	410		25	25	25
maiz2022	10.3390/polym14030650	ChiMA	1.5 w-w	none	0	U	0.722	none	0	10	600	22G	410		25	25	25
maiz2022	10.3390/polym14030650	ChiMA	1.5 w-w	none	0	U	0.94025	none	0	15	600	22G	410		25	25	25
maiz2022	10.3390/polym14030650	ChiMA	1.5 w-w	none	0	U	0.98375	none	0	20	600	22G	410		25	25	25
maiz2022	10.3390/polym14030650	ChiMA	1.5 w-w	none	0	U	0.59825	none	0	10	800	22G	410		25	25	25
maiz2022	10.3390/polym14030650	ChiMA	1.5 w-w	none	0	U	0.9355	none	0	15	800	22G	410		25	25	25
maiz2022	10.3390/polym14030650	ChiMA	1.5 w-w	none	0	U	0.91125	none	0	20	800	22G	410		25	25	25
maiz2022	10.3390/polym14030650	ChiMA	1.5 w-w	none	0	expansion	11.75	none	0	10	300	27G	200		25	25	25
maiz2022	10.3390/polym14030650	ChiMA	1.5 w-w	none	0	expansion	13	none	0	10	300	27G	200		25	25	25
maiz2022	10.3390/polym14030650	ChiMA	1.5 w-w	none	0	expansion	10.05	none	0	10	300	27G	200		25	25	25
maiz2022	10.3390/polym14030650	ChiMA	1.5 w-w	none	0	expansion	8.9	none	0	10	300	27G	200		25	25	25
maiz2022	10.3390/polym14030650	ChiMA	1.5 w-w	none	0	expansion	8.6	none	0	10	300	27G	200		25	25	25
maiz2022	10.3390/polym14030650	ChiMA	1.5 w-w	none	0	expansion	9.55	none	0	10	300	27G	200		25	25	25
maiz2022	10.3390/polym14030650	ChiMA	1.5 w-w	none	0	expansion	9.05	none	0	10	300	27G	200		25	25	25
maiz2022	10.3390/polym14030650	ChiMA	1.5 w-w	none	0	expansion	9.35	none	0	10	300	27G	200		25	25	25
maiz2022	10.3390/polym14030650	ChiMA	1.5 w-w	none	0	expansion	9.55	none	0	10	300	27G	200		25	25	25
maiz2022	10.3390/polym14030650	ChiMA	1.5 w-w	none	0	expansion	9.3	none	0	10	300	27G	200		25	25	25
maiz2022	10.3390/polym14030650	ChiMA	1.5 w-w	none	0	expansion	9.3	none	0	10	300	27G	200		25	25	25
maiz2022	10.3390/polym14030650	ChiMA	1.5 w-w	none	0	expansion	9.3	none	0	10	300	27G	200		25	25	25
maiz2022	10.3390/polym14030650	ChiMA	1.5 w-w	none	0	expansion	9.55	none	0	10	300	27G	200		25	25	25
maiz2022	10.3390/polym14030650	ChiMA	1.5 w-w	none	0	expansion	10.05	none	0	10	300	27G	200		25	25	25
maiz2022	10.3390/polym14030650	ChiMA	1.5 w-w	none	0	expansion	9.55	none	0	10	300	27G	200		25	25	25
maiz2022	10.3390/polym14030650	ChiMA	1.5 w-w	none	0	expansion	9.35	none	0	10	300	27G	200		25	25	25
maiz2022	10.3390/polym14030650	ChiMA	1.5 w-w	none	0	expansion	10.55	none	0	10	300	27G	200		25	25	25
maiz2022	10.3390/polym14030650	ChiMA	1.5 w-w	none	0	expansion	10.6	none	0	10	300	27G	200		25	25	25
maiz2022	10.3390/polym14030650	ChiMA	1.5 w-w	none	0	expansion	12.75	none	0	10	300	27G	200		25	25	25
maiz2022	10.3390/polym14030650	ChiMA	1.5 w-w	none	0	expansion	11.05	none	0	10	300	27G	200		25	25	25
maiz2022	10.3390/polym14030650	ChiMA	1.5 w-w	none	0	expansion	7.85	none	0	10	600	27G	200		25	25	25
maiz2022	10.3390/polym14030650	ChiMA	1.5 w-w	none	0	expansion	8.85	none	0	10	600	27G	200		25	25	25
maiz2022	10.3390/polym14030650	ChiMA	1.5 w-w	none	0	expansion	6.65	none	0	10	600	27G	200		25	25	25
maiz2022	10.3390/polym14030650	ChiMA	1.5 w-w	none	0	expansion	5.9	none	0	10	600	27G	200		25	25	25
maiz2022	10.3390/polym14030650	ChiMA	1.5 w-w	none	0	expansion	6.4	none	0	10	600	27G	200		25	25	25
maiz2022	10.3390/polym14030650	ChiMA	1.5 w-w	none	0	expansion	6.35	none	0	10	600	27G	200		25	25	25
maiz2022	10.3390/polym14030650	ChiMA	1.5 w-w	none	0	expansion	6.6	none	0	10	600	27G	200		25	25	25
maiz2022	10.3390/polym14030650	ChiMA	1.5 w-w	none	0	expansion	6.4	none	0	10	600	27G	200		25	25	25
maiz2022	10.3390/polym14030650	ChiMA	1.5 w-w	none	0	expansion	6.35	none	0	10	600	27G	200		25	25	25
maiz2022	10.3390/polym14030650	ChiMA	1.5 w-w	none	0	expansion	6.6	none	0	10	600	27G	200		25	25	25
maiz2022	10.3390/polym14030650	ChiMA	1.5 w-w	none	0	expansion	6.85	none	0	10	600	27G	200		25	25	25
maiz2022	10.3390/polym14030650	ChiMA	1.5 w-w	none	0	expansion	6.85	none	0	10	600	27G	200		25	25	25
maiz2022	10.3390/polym14030650	ChiMA	1.5 w-w	none	0	expansion	6.65	none	0	10	600	27G	200		25	25	25
maiz2022	10.3390/polym14030650	ChiMA	1.5 w-w	none	0	expansion	6.85	none	0	10	600	27G	200		25	25	25
maiz2022	10.3390/polym14030650	ChiMA	1.5 w-w	none	0	expansion	6.6	none	0	10	600	27G	200		25	25	25
maiz2022	10.3390/polym14030650	ChiMA	1.5 w-w	none	0	expansion	6.35	none	0	10	600	27G	200		25	25	25
maiz2022	10.3390/polym14030650	ChiMA	1.5 w-w	none	0	expansion	6.4	none	0	10	600	27G	200		25	25	25
maiz2022	10.3390/polym14030650	ChiMA	1.5 w-w	none	0	expansion	6.6	none	0	10	600	27G	200		25	25	25
maiz2022	10.3390/polym14030650	ChiMA	1.5 w-w	none	0	expansion	6.4	none	0	10	600	27G	200		25	25	25
maiz2022	10.3390/polym14030650	ChiMA	1.5 w-w	none	0	expansion	7.85	none	0	10	600	27G	200		25	25	25
maiz2022	10.3390/polym14030650	ChiMA	1.5 w-w	none	0	expansion	9.95	none	0	10	800	27G	200		25	25	25
maiz2022	10.3390/polym14030650	ChiMA	1.5 w-w	none	0	expansion	9.3	none	0	10	800	27G	200		25	25	25
maiz2022	10.3390/polym14030650	ChiMA	1.5 w-w	none	0	expansion	5.9	none	0	10	800	27G	200		25	25	25
maiz2022	10.3390/polym14030650	ChiMA	1.5 w-w	none	0	expansion	4.45	none	0	10	800	27G	200		25	25	25
maiz2022	10.3390/polym14030650	ChiMA	1.5 w-w	none	0	expansion	4.4	none	0	10	800	27G	200		25	25	25
maiz2022	10.3390/polym14030650	ChiMA	1.5 w-w	none	0	expansion	4.9	none	0	10	800	27G	200		25	25	25
maiz2022	10.3390/polym14030650	ChiMA	1.5 w-w	none	0	expansion	4.6	none	0	10	800	27G	200		25	25	25
maiz2022	10.3390/polym14030650	ChiMA	1.5 w-w	none	0	expansion	5.1	none	0	10	800	27G	200		25	25	25
maiz2022	10.3390/polym14030650	ChiMA	1.5 w-w	none	0	expansion	4.25	none	0	10	800	27G	200		25	25	25
maiz2022	10.3390/polym14030650	ChiMA	1.5 w-w	none	0	expansion	4.6	none	0	10	800	27G	200		25	25	25
maiz2022	10.3390/polym14030650	ChiMA	1.5 w-w	none	0	expansion	4.9	none	0	10	800	27G	200		25	25	25
maiz2022	10.3390/polym14030650	ChiMA	1.5 w-w	none	0	expansion	4.9	none	0	10	800	27G	200		25	25	25
maiz2022	10.3390/polym14030650	ChiMA	1.5 w-w	none	0	expansion	4.8	none	0	10	800	27G	200		25	25	25
maiz2022	10.3390/polym14030650	ChiMA	1.5 w-w	none	0	expansion	4.55	none	0	10	800	27G	200		25	25	25
maiz2022	10.3390/polym14030650	ChiMA	1.5 w-w	none	0	expansion	4.3	none	0	10	800	27G	200		25	25	25
maiz2022	10.3390/polym14030650	ChiMA	1.5 w-w	none	0	expansion	5.9	none	0	10	800	27G	200		25	25	25
maiz2022	10.3390/polym14030650	ChiMA	1.5 w-w	none	0	expansion	7.5	none	0	10	800	27G	200		25	25	25
maiz2022	10.3390/polym14030650	ChiMA	1.5 w-w	none	0	expansion	5.15	none	0	10	800	27G	200		25	25	25
maiz2022	10.3390/polym14030650	ChiMA	1.5 w-w	none	0	expansion	4.4	none	0	10	800	27G	200		25	25	25
maiz2022	10.3390/polym14030650	ChiMA	1.5 w-w	none	0	expansion	5.05	none	0	10	800	27G	200		25	25	25
maiz2022	10.3390/polym14030650	ChiMA	1.5 w-w	none	0	expansion	13.55	none	0	15	300	27G	200		25	25	25
maiz2022	10.3390/polym14030650	ChiMA	1.5 w-w	none	0	expansion	20.75	none	0	15	300	27G	200		25	25	25
maiz2022	10.3390/polym14030650	ChiMA	1.5 w-w	none	0	expansion	18.2	none	0	15	300	27G	200		25	25	25
maiz2022	10.3390/polym14030650	ChiMA	1.5 w-w	none	0	expansion	14	none	0	15	300	27G	200		25	25	25
maiz2022	10.3390/polym14030650	ChiMA	1.5 w-w	none	0	expansion	14.85	none	0	15	300	27G	200		25	25	25
maiz2022	10.3390/polym14030650	ChiMA	1.5 w-w	none	0	expansion	16.95	none	0	15	300	27G	200		25	25	25
maiz2022	10.3390/polym14030650	ChiMA	1.5 w-w	none	0	expansion	15.7	none	0	15	300	27G	200		25	25	25
maiz2022	10.3390/polym14030650	ChiMA	1.5 w-w	none	0	expansion	16.5	none	0	15	300	27G	200		25	25	25
maiz2022	10.3390/polym14030650	ChiMA	1.5 w-w	none	0	expansion	16.95	none	0	15	300	27G	200		25	25	25
maiz2022	10.3390/polym14030650	ChiMA	1.5 w-w	none	0	expansion	17.35	none	0	15	300	27G	200		25	25	25
maiz2022	10.3390/polym14030650	ChiMA	1.5 w-w	none	0	expansion	15.7	none	0	15	300	27G	200		25	25	25
maiz2022	10.3390/polym14030650	ChiMA	1.5 w-w	none	0	expansion	16.1	none	0	15	300	27G	200		25	25	25
maiz2022	10.3390/polym14030650	ChiMA	1.5 w-w	none	0	expansion	12.3	none	0	15	300	27G	200		25	25	25
maiz2022	10.3390/polym14030650	ChiMA	1.5 w-w	none	0	expansion	14.4	none	0	15	300	27G	200		25	25	25
maiz2022	10.3390/polym14030650	ChiMA	1.5 w-w	none	0	expansion	18.2	none	0	15	300	27G	200		25	25	25
maiz2022	10.3390/polym14030650	ChiMA	1.5 w-w	none	0	expansion	20.8	none	0	15	300	27G	200		25	25	25
maiz2022	10.3390/polym14030650	ChiMA	1.5 w-w	none	0	expansion	14.4	none	0	15	300	27G	200		25	25	25
maiz2022	10.3390/polym14030650	ChiMA	1.5 w-w	none	0	expansion	12.3	none	0	15	300	27G	200		25	25	25
maiz2022	10.3390/polym14030650	ChiMA	1.5 w-w	none	0	expansion	16.1	none	0	15	300	27G	200		25	25	25
maiz2022	10.3390/polym14030650	ChiMA	1.5 w-w	none	0	expansion	17.8	none	0	15	300	27G	200		25	25	25
maiz2022	10.3390/polym14030650	ChiMA	1.5 w-w	none	0	expansion	13.15	none	0	15	600	27G	200		25	25	25
maiz2022	10.3390/polym14030650	ChiMA	1.5 w-w	none	0	expansion	16.55	none	0	15	600	27G	200		25	25	25
maiz2022	10.3390/polym14030650	ChiMA	1.5 w-w	none	0	expansion	13.55	none	0	15	600	27G	200		25	25	25
maiz2022	10.3390/polym14030650	ChiMA	1.5 w-w	none	0	expansion	12.7	none	0	15	600	27G	200		25	25	25
maiz2022	10.3390/polym14030650	ChiMA	1.5 w-w	none	0	expansion	13.55	none	0	15	600	27G	200		25	25	25
maiz2022	10.3390/polym14030650	ChiMA	1.5 w-w	none	0	expansion	13.15	none	0	15	600	27G	200		25	25	25
maiz2022	10.3390/polym14030650	ChiMA	1.5 w-w	none	0	expansion	14.4	none	0	15	600	27G	200		25	25	25
maiz2022	10.3390/polym14030650	ChiMA	1.5 w-w	none	0	expansion	13.55	none	0	15	600	27G	200		25	25	25
maiz2022	10.3390/polym14030650	ChiMA	1.5 w-w	none	0	expansion	13.55	none	0	15	600	27G	200		25	25	25
maiz2022	10.3390/polym14030650	ChiMA	1.5 w-w	none	0	expansion	12.7	none	0	15	600	27G	200		25	25	25
maiz2022	10.3390/polym14030650	ChiMA	1.5 w-w	none	0	expansion	14	none	0	15	600	27G	200		25	25	25
maiz2022	10.3390/polym14030650	ChiMA	1.5 w-w	none	0	expansion	13.55	none	0	15	600	27G	200		25	25	25
maiz2022	10.3390/polym14030650	ChiMA	1.5 w-w	none	0	expansion	13.6	none	0	15	600	27G	200		25	25	25
maiz2022	10.3390/polym14030650	ChiMA	1.5 w-w	none	0	expansion	13.55	none	0	15	600	27G	200		25	25	25
maiz2022	10.3390/polym14030650	ChiMA	1.5 w-w	none	0	expansion	13.55	none	0	15	600	27G	200		25	25	25
maiz2022	10.3390/polym14030650	ChiMA	1.5 w-w	none	0	expansion	14	none	0	15	600	27G	200		25	25	25
maiz2022	10.3390/polym14030650	ChiMA	1.5 w-w	none	0	expansion	13.15	none	0	15	600	27G	200		25	25	25
maiz2022	10.3390/polym14030650	ChiMA	1.5 w-w	none	0	expansion	14	none	0	15	600	27G	200		25	25	25
maiz2022	10.3390/polym14030650	ChiMA	1.5 w-w	none	0	expansion	13.15	none	0	15	600	27G	200		25	25	25
maiz2022	10.3390/polym14030650	ChiMA	1.5 w-w	none	0	expansion	14	none	0	15	600	27G	200		25	25	25
maiz2022	10.3390/polym14030650	ChiMA	1.5 w-w	none	0	expansion	13.55	none	0	15	800	27G	200		25	25	25
maiz2022	10.3390/polym14030650	ChiMA	1.5 w-w	none	0	expansion	14.85	none	0	15	800	27G	200		25	25	25
maiz2022	10.3390/polym14030650	ChiMA	1.5 w-w	none	0	expansion	12.7	none	0	15	800	27G	200		25	25	25
maiz2022	10.3390/polym14030650	ChiMA	1.5 w-w	none	0	expansion	11.85	none	0	15	800	27G	200		25	25	25
maiz2022	10.3390/polym14030650	ChiMA	1.5 w-w	none	0	expansion	11.85	none	0	15	800	27G	200		25	25	25
maiz2022	10.3390/polym14030650	ChiMA	1.5 w-w	none	0	expansion	11.45	none	0	15	800	27G	200		25	25	25
maiz2022	10.3390/polym14030650	ChiMA	1.5 w-w	none	0	expansion	12.3	none	0	15	800	27G	200		25	25	25
maiz2022	10.3390/polym14030650	ChiMA	1.5 w-w	none	0	expansion	12.7	none	0	15	800	27G	200		25	25	25
maiz2022	10.3390/polym14030650	ChiMA	1.5 w-w	none	0	expansion	12.3	none	0	15	800	27G	200		25	25	25
maiz2022	10.3390/polym14030650	ChiMA	1.5 w-w	none	0	expansion	11	none	0	15	800	27G	200		25	25	25
maiz2022	10.3390/polym14030650	ChiMA	1.5 w-w	none	0	expansion	11.45	none	0	15	800	27G	200		25	25	25
maiz2022	10.3390/polym14030650	ChiMA	1.5 w-w	none	0	expansion	11.45	none	0	15	800	27G	200		25	25	25
maiz2022	10.3390/polym14030650	ChiMA	1.5 w-w	none	0	expansion	11	none	0	15	800	27G	200		25	25	25
maiz2022	10.3390/polym14030650	ChiMA	1.5 w-w	none	0	expansion	11.85	none	0	15	800	27G	200		25	25	25
maiz2022	10.3390/polym14030650	ChiMA	1.5 w-w	none	0	expansion	11.85	none	0	15	800	27G	200		25	25	25
maiz2022	10.3390/polym14030650	ChiMA	1.5 w-w	none	0	expansion	11.45	none	0	15	800	27G	200		25	25	25
maiz2022	10.3390/polym14030650	ChiMA	1.5 w-w	none	0	expansion	11	none	0	15	800	27G	200		25	25	25
maiz2022	10.3390/polym14030650	ChiMA	1.5 w-w	none	0	expansion	11	none	0	15	800	27G	200		25	25	25
maiz2022	10.3390/polym14030650	ChiMA	1.5 w-w	none	0	expansion	11.85	none	0	15	800	27G	200		25	25	25
maiz2022	10.3390/polym14030650	ChiMA	1.5 w-w	none	0	expansion	15.7	none	0	15	800	27G	200		25	25	25
maiz2022	10.3390/polym14030650	ChiMA	1.5 w-w	none	0	expansion	25.45	none	0	20	300	27G	200		25	25	25
maiz2022	10.3390/polym14030650	ChiMA	1.5 w-w	none	0	expansion	29.4	none	0	20	300	27G	200		25	25	25
maiz2022	10.3390/polym14030650	ChiMA	1.5 w-w	none	0	expansion	27	none	0	20	300	27G	200		25	25	25
maiz2022	10.3390/polym14030650	ChiMA	1.5 w-w	none	0	expansion	24.55	none	0	20	300	27G	200		25	25	25
maiz2022	10.3390/polym14030650	ChiMA	1.5 w-w	none	0	expansion	25.05	none	0	20	300	27G	200		25	25	25
maiz2022	10.3390/polym14030650	ChiMA	1.5 w-w	none	0	expansion	26.45	none	0	20	300	27G	200		25	25	25
maiz2022	10.3390/polym14030650	ChiMA	1.5 w-w	none	0	expansion	26.95	none	0	20	300	27G	200		25	25	25
maiz2022	10.3390/polym14030650	ChiMA	1.5 w-w	none	0	expansion	27.4	none	0	20	300	27G	200		25	25	25
maiz2022	10.3390/polym14030650	ChiMA	1.5 w-w	none	0	expansion	29.35	none	0	20	300	27G	200		25	25	25
maiz2022	10.3390/polym14030650	ChiMA	1.5 w-w	none	0	expansion	28.85	none	0	20	300	27G	200		25	25	25
maiz2022	10.3390/polym14030650	ChiMA	1.5 w-w	none	0	expansion	27.4	none	0	20	300	27G	200		25	25	25
maiz2022	10.3390/polym14030650	ChiMA	1.5 w-w	none	0	expansion	27.9	none	0	20	300	27G	200		25	25	25
maiz2022	10.3390/polym14030650	ChiMA	1.5 w-w	none	0	expansion	29.85	none	0	20	300	27G	200		25	25	25
maiz2022	10.3390/polym14030650	ChiMA	1.5 w-w	none	0	expansion	33.15	none	0	20	300	27G	200		25	25	25
maiz2022	10.3390/polym14030650	ChiMA	1.5 w-w	none	0	expansion	27.9	none	0	20	300	27G	200		25	25	25
maiz2022	10.3390/polym14030650	ChiMA	1.5 w-w	none	0	expansion	28.35	none	0	20	300	27G	200		25	25	25
maiz2022	10.3390/polym14030650	ChiMA	1.5 w-w	none	0	expansion	29.8	none	0	20	300	27G	200		25	25	25
maiz2022	10.3390/polym14030650	ChiMA	1.5 w-w	none	0	expansion	26.45	none	0	20	300	27G	200		25	25	25
maiz2022	10.3390/polym14030650	ChiMA	1.5 w-w	none	0	expansion	26.9	none	0	20	300	27G	200		25	25	25
maiz2022	10.3390/polym14030650	ChiMA	1.5 w-w	none	0	expansion	27.4	none	0	20	300	27G	200		25	25	25
maiz2022	10.3390/polym14030650	ChiMA	1.5 w-w	none	0	expansion	20.25	none	0	20	600	27G	200		25	25	25
maiz2022	10.3390/polym14030650	ChiMA	1.5 w-w	none	0	expansion	22.65	none	0	20	600	27G	200		25	25	25
maiz2022	10.3390/polym14030650	ChiMA	1.5 w-w	none	0	expansion	22.65	none	0	20	600	27G	200		25	25	25
maiz2022	10.3390/polym14030650	ChiMA	1.5 w-w	none	0	expansion	19.25	none	0	20	600	27G	200		25	25	25
maiz2022	10.3390/polym14030650	ChiMA	1.5 w-w	none	0	expansion	20.25	none	0	20	600	27G	200		25	25	25
maiz2022	10.3390/polym14030650	ChiMA	1.5 w-w	none	0	expansion	17.8	none	0	20	600	27G	200		25	25	25
maiz2022	10.3390/polym14030650	ChiMA	1.5 w-w	none	0	expansion	18.3	none	0	20	600	27G	200		25	25	25
maiz2022	10.3390/polym14030650	ChiMA	1.5 w-w	none	0	expansion	19.25	none	0	20	600	27G	200		25	25	25
maiz2022	10.3390/polym14030650	ChiMA	1.5 w-w	none	0	expansion	19.7	none	0	20	600	27G	200		25	25	25
maiz2022	10.3390/polym14030650	ChiMA	1.5 w-w	none	0	expansion	19.25	none	0	20	600	27G	200		25	25	25
maiz2022	10.3390/polym14030650	ChiMA	1.5 w-w	none	0	expansion	19.7	none	0	20	600	27G	200		25	25	25
maiz2022	10.3390/polym14030650	ChiMA	1.5 w-w	none	0	expansion	16.8	none	0	20	600	27G	200		25	25	25
maiz2022	10.3390/polym14030650	ChiMA	1.5 w-w	none	0	expansion	18.75	none	0	20	600	27G	200		25	25	25
maiz2022	10.3390/polym14030650	ChiMA	1.5 w-w	none	0	expansion	20.2	none	0	20	600	27G	200		25	25	25
maiz2022	10.3390/polym14030650	ChiMA	1.5 w-w	none	0	expansion	21.6	none	0	20	600	27G	200		25	25	25
maiz2022	10.3390/polym14030650	ChiMA	1.5 w-w	none	0	expansion	20.65	none	0	20	600	27G	200		25	25	25
maiz2022	10.3390/polym14030650	ChiMA	1.5 w-w	none	0	expansion	23.1	none	0	20	600	27G	200		25	25	25
maiz2022	10.3390/polym14030650	ChiMA	1.5 w-w	none	0	expansion	23.05	none	0	20	600	27G	200		25	25	25
maiz2022	10.3390/polym14030650	ChiMA	1.5 w-w	none	0	expansion	14.9	none	0	20	600	27G	200		25	25	25
maiz2022	10.3390/polym14030650	ChiMA	1.5 w-w	none	0	expansion	20.65	none	0	20	600	27G	200		25	25	25
maiz2022	10.3390/polym14030650	ChiMA	1.5 w-w	none	0	expansion	17	none	0	20	800	27G	200		25	25	25
maiz2022	10.3390/polym14030650	ChiMA	1.5 w-w	none	0	expansion	16.05	none	0	20	800	27G	200		25	25	25
maiz2022	10.3390/polym14030650	ChiMA	1.5 w-w	none	0	expansion	17.45	none	0	20	800	27G	200		25	25	25
maiz2022	10.3390/polym14030650	ChiMA	1.5 w-w	none	0	expansion	17	none	0	20	800	27G	200		25	25	25
maiz2022	10.3390/polym14030650	ChiMA	1.5 w-w	none	0	expansion	14.65	none	0	20	800	27G	200		25	25	25
maiz2022	10.3390/polym14030650	ChiMA	1.5 w-w	none	0	expansion	14.15	none	0	20	800	27G	200		25	25	25
maiz2022	10.3390/polym14030650	ChiMA	1.5 w-w	none	0	expansion	15.1	none	0	20	800	27G	200		25	25	25
maiz2022	10.3390/polym14030650	ChiMA	1.5 w-w	none	0	expansion	16.05	none	0	20	800	27G	200		25	25	25
maiz2022	10.3390/polym14030650	ChiMA	1.5 w-w	none	0	expansion	14.15	none	0	20	800	27G	200		25	25	25
maiz2022	10.3390/polym14030650	ChiMA	1.5 w-w	none	0	expansion	17	none	0	20	800	27G	200		25	25	25
maiz2022	10.3390/polym14030650	ChiMA	1.5 w-w	none	0	expansion	17.9	none	0	20	800	27G	200		25	25	25
maiz2022	10.3390/polym14030650	ChiMA	1.5 w-w	none	0	expansion	14.6	none	0	20	800	27G	200		25	25	25
maiz2022	10.3390/polym14030650	ChiMA	1.5 w-w	none	0	expansion	13.25	none	0	20	800	27G	200		25	25	25
maiz2022	10.3390/polym14030650	ChiMA	1.5 w-w	none	0	expansion	14.15	none	0	20	800	27G	200		25	25	25
maiz2022	10.3390/polym14030650	ChiMA	1.5 w-w	none	0	expansion	14.6	none	0	20	800	27G	200		25	25	25
maiz2022	10.3390/polym14030650	ChiMA	1.5 w-w	none	0	expansion	14.6	none	0	20	800	27G	200		25	25	25
maiz2022	10.3390/polym14030650	ChiMA	1.5 w-w	none	0	expansion	17.45	none	0	20	800	27G	200		25	25	25
maiz2022	10.3390/polym14030650	ChiMA	1.5 w-w	none	0	expansion	16.05	none	0	20	800	27G	200		25	25	25
maiz2022	10.3390/polym14030650	ChiMA	1.5 w-w	none	0	expansion	17.45	none	0	20	800	27G	200		25	25	25
maiz2022	10.3390/polym14030650	ChiMA	1.5 w-w	none	0	expansion	14.15	none	0	20	800	27G	200		25	25	25
maiz2022	10.3390/polym14030650	ChiMA	1.5 w-w	none	0	expansion	9.92126	none	0	10	300	25G	254		25	25	25
maiz2022	10.3390/polym14030650	ChiMA	1.5 w-w	none	0	expansion	7.71654	none	0	10	300	25G	254		25	25	25
maiz2022	10.3390/polym14030650	ChiMA	1.5 w-w	none	0	expansion	6.88976	none	0	10	300	25G	254		25	25	25
maiz2022	10.3390/polym14030650	ChiMA	1.5 w-w	none	0	expansion	6.69291	none	0	10	300	25G	254		25	25	25
maiz2022	10.3390/polym14030650	ChiMA	1.5 w-w	none	0	expansion	6.29921	none	0	10	300	25G	254		25	25	25
maiz2022	10.3390/polym14030650	ChiMA	1.5 w-w	none	0	expansion	6.10236	none	0	10	300	25G	254		25	25	25
maiz2022	10.3390/polym14030650	ChiMA	1.5 w-w	none	0	expansion	6.5748	none	0	10	300	25G	254		25	25	25
maiz2022	10.3390/polym14030650	ChiMA	1.5 w-w	none	0	expansion	6.5748	none	0	10	300	25G	254		25	25	25
maiz2022	10.3390/polym14030650	ChiMA	1.5 w-w	none	0	expansion	6.69291	none	0	10	300	25G	254		25	25	25
maiz2022	10.3390/polym14030650	ChiMA	1.5 w-w	none	0	expansion	6.49606	none	0	10	300	25G	254		25	25	25
maiz2022	10.3390/polym14030650	ChiMA	1.5 w-w	none	0	expansion	6.29921	none	0	10	300	25G	254		25	25	25
maiz2022	10.3390/polym14030650	ChiMA	1.5 w-w	none	0	expansion	7.00787	none	0	10	300	25G	254		25	25	25
maiz2022	10.3390/polym14030650	ChiMA	1.5 w-w	none	0	expansion	7.00787	none	0	10	300	25G	254		25	25	25
maiz2022	10.3390/polym14030650	ChiMA	1.5 w-w	none	0	expansion	7.55906	none	0	10	300	25G	254		25	25	25
maiz2022	10.3390/polym14030650	ChiMA	1.5 w-w	none	0	expansion	8.22835	none	0	10	300	25G	254		25	25	25
maiz2022	10.3390/polym14030650	ChiMA	1.5 w-w	none	0	expansion	8.38583	none	0	10	300	25G	254		25	25	25
maiz2022	10.3390/polym14030650	ChiMA	1.5 w-w	none	0	expansion	7.99213	none	0	10	300	25G	254		25	25	25
maiz2022	10.3390/polym14030650	ChiMA	1.5 w-w	none	0	expansion	6.22047	none	0	10	300	25G	254		25	25	25
maiz2022	10.3390/polym14030650	ChiMA	1.5 w-w	none	0	expansion	6.77165	none	0	10	300	25G	254		25	25	25
maiz2022	10.3390/polym14030650	ChiMA	1.5 w-w	none	0	expansion	5.94488	none	0	10	300	25G	254		25	25	25
maiz2022	10.3390/polym14030650	ChiMA	1.5 w-w	none	0	expansion	8.74016	none	0	10	600	25G	254		25	25	25
maiz2022	10.3390/polym14030650	ChiMA	1.5 w-w	none	0	expansion	9.33071	none	0	10	600	25G	254		25	25	25
maiz2022	10.3390/polym14030650	ChiMA	1.5 w-w	none	0	expansion	5.66929	none	0	10	600	25G	254		25	25	25
maiz2022	10.3390/polym14030650	ChiMA	1.5 w-w	none	0	expansion	5.27559	none	0	10	600	25G	254		25	25	25
maiz2022	10.3390/polym14030650	ChiMA	1.5 w-w	none	0	expansion	5.27559	none	0	10	600	25G	254		25	25	25
maiz2022	10.3390/polym14030650	ChiMA	1.5 w-w	none	0	expansion	4.88189	none	0	10	600	25G	254		25	25	25
maiz2022	10.3390/polym14030650	ChiMA	1.5 w-w	none	0	expansion	5.47244	none	0	10	600	25G	254		25	25	25
maiz2022	10.3390/polym14030650	ChiMA	1.5 w-w	none	0	expansion	5.66929	none	0	10	600	25G	254		25	25	25
maiz2022	10.3390/polym14030650	ChiMA	1.5 w-w	none	0	expansion	5.47244	none	0	10	600	25G	254		25	25	25
maiz2022	10.3390/polym14030650	ChiMA	1.5 w-w	none	0	expansion	5.66929	none	0	10	600	25G	254		25	25	25
maiz2022	10.3390/polym14030650	ChiMA	1.5 w-w	none	0	expansion	5.66929	none	0	10	600	25G	254		25	25	25
maiz2022	10.3390/polym14030650	ChiMA	1.5 w-w	none	0	expansion	5.66929	none	0	10	600	25G	254		25	25	25
maiz2022	10.3390/polym14030650	ChiMA	1.5 w-w	none	0	expansion	5.86614	none	0	10	600	25G	254		25	25	25
maiz2022	10.3390/polym14030650	ChiMA	1.5 w-w	none	0	expansion	5.86614	none	0	10	600	25G	254		25	25	25
maiz2022	10.3390/polym14030650	ChiMA	1.5 w-w	none	0	expansion	5.47244	none	0	10	600	25G	254		25	25	25
maiz2022	10.3390/polym14030650	ChiMA	1.5 w-w	none	0	expansion	5.86614	none	0	10	600	25G	254		25	25	25
maiz2022	10.3390/polym14030650	ChiMA	1.5 w-w	none	0	expansion	5.27559	none	0	10	600	25G	254		25	25	25
maiz2022	10.3390/polym14030650	ChiMA	1.5 w-w	none	0	expansion	5.27559	none	0	10	600	25G	254		25	25	25
maiz2022	10.3390/polym14030650	ChiMA	1.5 w-w	none	0	expansion	7.51969	none	0	10	600	25G	254		25	25	25
maiz2022	10.3390/polym14030650	ChiMA	1.5 w-w	none	0	expansion	9.33071	none	0	10	600	25G	254		25	25	25
maiz2022	10.3390/polym14030650	ChiMA	1.5 w-w	none	0	expansion	7.71654	none	0	10	800	25G	254		25	25	25
maiz2022	10.3390/polym14030650	ChiMA	1.5 w-w	none	0	expansion	9.92126	none	0	10	800	25G	254		25	25	25
maiz2022	10.3390/polym14030650	ChiMA	1.5 w-w	none	0	expansion	8.11024	none	0	10	800	25G	254		25	25	25
maiz2022	10.3390/polym14030650	ChiMA	1.5 w-w	none	0	expansion	5.27559	none	0	10	800	25G	254		25	25	25
maiz2022	10.3390/polym14030650	ChiMA	1.5 w-w	none	0	expansion	6.10236	none	0	10	800	25G	254		25	25	25
maiz2022	10.3390/polym14030650	ChiMA	1.5 w-w	none	0	expansion	5.47244	none	0	10	800	25G	254		25	25	25
maiz2022	10.3390/polym14030650	ChiMA	1.5 w-w	none	0	expansion	5.47244	none	0	10	800	25G	254		25	25	25
maiz2022	10.3390/polym14030650	ChiMA	1.5 w-w	none	0	expansion	5.86614	none	0	10	800	25G	254		25	25	25
maiz2022	10.3390/polym14030650	ChiMA	1.5 w-w	none	0	expansion	5.86614	none	0	10	800	25G	254		25	25	25
maiz2022	10.3390/polym14030650	ChiMA	1.5 w-w	none	0	expansion	5.86614	none	0	10	800	25G	254		25	25	25
maiz2022	10.3390/polym14030650	ChiMA	1.5 w-w	none	0	expansion	5.27559	none	0	10	800	25G	254		25	25	25
maiz2022	10.3390/polym14030650	ChiMA	1.5 w-w	none	0	expansion	5.47244	none	0	10	800	25G	254		25	25	25
maiz2022	10.3390/polym14030650	ChiMA	1.5 w-w	none	0	expansion	5.07874	none	0	10	800	25G	254		25	25	25
maiz2022	10.3390/polym14030650	ChiMA	1.5 w-w	none	0	expansion	5.66929	none	0	10	800	25G	254		25	25	25
maiz2022	10.3390/polym14030650	ChiMA	1.5 w-w	none	0	expansion	5.86614	none	0	10	800	25G	254		25	25	25
maiz2022	10.3390/polym14030650	ChiMA	1.5 w-w	none	0	expansion	6.10236	none	0	10	800	25G	254		25	25	25
maiz2022	10.3390/polym14030650	ChiMA	1.5 w-w	none	0	expansion	6.10236	none	0	10	800	25G	254		25	25	25
maiz2022	10.3390/polym14030650	ChiMA	1.5 w-w	none	0	expansion	5.86614	none	0	10	800	25G	254		25	25	25
maiz2022	10.3390/polym14030650	ChiMA	1.5 w-w	none	0	expansion	6.10236	none	0	10	800	25G	254		25	25	25
maiz2022	10.3390/polym14030650	ChiMA	1.5 w-w	none	0	expansion	7.71654	none	0	10	800	25G	254		25	25	25
maiz2022	10.3390/polym14030650	ChiMA	1.5 w-w	none	0	expansion	12.5591	none	0	15	300	25G	254		25	25	25
maiz2022	10.3390/polym14030650	ChiMA	1.5 w-w	none	0	expansion	14.9213	none	0	15	300	25G	254		25	25	25
maiz2022	10.3390/polym14030650	ChiMA	1.5 w-w	none	0	expansion	16.7717	none	0	15	300	25G	254		25	25	25
maiz2022	10.3390/polym14030650	ChiMA	1.5 w-w	none	0	expansion	16.2598	none	0	15	300	25G	254		25	25	25
maiz2022	10.3390/polym14030650	ChiMA	1.5 w-w	none	0	expansion	14.5669	none	0	15	300	25G	254		25	25	25
maiz2022	10.3390/polym14030650	ChiMA	1.5 w-w	none	0	expansion	13.7008	none	0	15	300	25G	254		25	25	25
maiz2022	10.3390/polym14030650	ChiMA	1.5 w-w	none	0	expansion	13.0315	none	0	15	300	25G	254		25	25	25
maiz2022	10.3390/polym14030650	ChiMA	1.5 w-w	none	0	expansion	10.9843	none	0	15	300	25G	254		25	25	25
maiz2022	10.3390/polym14030650	ChiMA	1.5 w-w	none	0	expansion	11.3386	none	0	15	300	25G	254		25	25	25
maiz2022	10.3390/polym14030650	ChiMA	1.5 w-w	none	0	expansion	11.6929	none	0	15	300	25G	254		25	25	25
maiz2022	10.3390/polym14030650	ChiMA	1.5 w-w	none	0	expansion	12.5197	none	0	15	300	25G	254		25	25	25
maiz2022	10.3390/polym14030650	ChiMA	1.5 w-w	none	0	expansion	12.874	none	0	15	300	25G	254		25	25	25
maiz2022	10.3390/polym14030650	ChiMA	1.5 w-w	none	0	expansion	11.4961	none	0	15	300	25G	254		25	25	25
maiz2022	10.3390/polym14030650	ChiMA	1.5 w-w	none	0	expansion	14.2126	none	0	15	300	25G	254		25	25	25
maiz2022	10.3390/polym14030650	ChiMA	1.5 w-w	none	0	expansion	13.189	none	0	15	300	25G	254		25	25	25
maiz2022	10.3390/polym14030650	ChiMA	1.5 w-w	none	0	expansion	14.7244	none	0	15	300	25G	254		25	25	25
maiz2022	10.3390/polym14030650	ChiMA	1.5 w-w	none	0	expansion	11.6929	none	0	15	300	25G	254		25	25	25
maiz2022	10.3390/polym14030650	ChiMA	1.5 w-w	none	0	expansion	15.748	none	0	15	300	25G	254		25	25	25
maiz2022	10.3390/polym14030650	ChiMA	1.5 w-w	none	0	expansion	11.3386	none	0	15	300	25G	254		25	25	25
maiz2022	10.3390/polym14030650	ChiMA	1.5 w-w	none	0	expansion	11.1811	none	0	15	300	25G	254		25	25	25
maiz2022	10.3390/polym14030650	ChiMA	1.5 w-w	none	0	expansion	8.8189	none	0	15	600	25G	254		25	25	25
maiz2022	10.3390/polym14030650	ChiMA	1.5 w-w	none	0	expansion	12.874	none	0	15	600	25G	254		25	25	25
maiz2022	10.3390/polym14030650	ChiMA	1.5 w-w	none	0	expansion	11.3386	none	0	15	600	25G	254		25	25	25
maiz2022	10.3390/polym14030650	ChiMA	1.5 w-w	none	0	expansion	5.90551	none	0	15	600	25G	254		25	25	25
maiz2022	10.3390/polym14030650	ChiMA	1.5 w-w	none	0	expansion	4.72441	none	0	15	600	25G	254		25	25	25
maiz2022	10.3390/polym14030650	ChiMA	1.5 w-w	none	0	expansion	5.90551	none	0	15	600	25G	254		25	25	25
maiz2022	10.3390/polym14030650	ChiMA	1.5 w-w	none	0	expansion	8.11024	none	0	15	600	25G	254		25	25	25
maiz2022	10.3390/polym14030650	ChiMA	1.5 w-w	none	0	expansion	8.97638	none	0	15	600	25G	254		25	25	25
maiz2022	10.3390/polym14030650	ChiMA	1.5 w-w	none	0	expansion	10	none	0	15	600	25G	254		25	25	25
maiz2022	10.3390/polym14030650	ChiMA	1.5 w-w	none	0	expansion	10	none	0	15	600	25G	254		25	25	25
maiz2022	10.3390/polym14030650	ChiMA	1.5 w-w	none	0	expansion	8.46457	none	0	15	600	25G	254		25	25	25
maiz2022	10.3390/polym14030650	ChiMA	1.5 w-w	none	0	expansion	7.59843	none	0	15	600	25G	254		25	25	25
maiz2022	10.3390/polym14030650	ChiMA	1.5 w-w	none	0	expansion	7.59843	none	0	15	600	25G	254		25	25	25
maiz2022	10.3390/polym14030650	ChiMA	1.5 w-w	none	0	expansion	7.12598	none	0	15	600	25G	254		25	25	25
maiz2022	10.3390/polym14030650	ChiMA	1.5 w-w	none	0	expansion	6.92913	none	0	15	600	25G	254		25	25	25
maiz2022	10.3390/polym14030650	ChiMA	1.5 w-w	none	0	expansion	6.92913	none	0	15	600	25G	254		25	25	25
maiz2022	10.3390/polym14030650	ChiMA	1.5 w-w	none	0	expansion	6.61417	none	0	15	600	25G	254		25	25	25
maiz2022	10.3390/polym14030650	ChiMA	1.5 w-w	none	0	expansion	7.79528	none	0	15	600	25G	254		25	25	25
maiz2022	10.3390/polym14030650	ChiMA	1.5 w-w	none	0	expansion	8.11024	none	0	15	600	25G	254		25	25	25
maiz2022	10.3390/polym14030650	ChiMA	1.5 w-w	none	0	expansion	13.8976	none	0	15	600	25G	254		25	25	25
maiz2022	10.3390/polym14030650	ChiMA	1.5 w-w	none	0	expansion	12.874	none	0	15	800	25G	254		25	25	25
maiz2022	10.3390/polym14030650	ChiMA	1.5 w-w	none	0	expansion	12.3622	none	0	15	800	25G	254		25	25	25
maiz2022	10.3390/polym14030650	ChiMA	1.5 w-w	none	0	expansion	8.11024	none	0	15	800	25G	254		25	25	25
maiz2022	10.3390/polym14030650	ChiMA	1.5 w-w	none	0	expansion	6.92913	none	0	15	800	25G	254		25	25	25
maiz2022	10.3390/polym14030650	ChiMA	1.5 w-w	none	0	expansion	6.77165	none	0	15	800	25G	254		25	25	25
maiz2022	10.3390/polym14030650	ChiMA	1.5 w-w	none	0	expansion	7.12598	none	0	15	800	25G	254		25	25	25
maiz2022	10.3390/polym14030650	ChiMA	1.5 w-w	none	0	expansion	6.77165	none	0	15	800	25G	254		25	25	25
maiz2022	10.3390/polym14030650	ChiMA	1.5 w-w	none	0	expansion	6.10236	none	0	15	800	25G	254		25	25	25
maiz2022	10.3390/polym14030650	ChiMA	1.5 w-w	none	0	expansion	8.8189	none	0	15	800	25G	254		25	25	25
maiz2022	10.3390/polym14030650	ChiMA	1.5 w-w	none	0	expansion	8.30709	none	0	15	800	25G	254		25	25	25
maiz2022	10.3390/polym14030650	ChiMA	1.5 w-w	none	0	expansion	8.14961	none	0	15	800	25G	254		25	25	25
maiz2022	10.3390/polym14030650	ChiMA	1.5 w-w	none	0	expansion	7.28346	none	0	15	800	25G	254		25	25	25
maiz2022	10.3390/polym14030650	ChiMA	1.5 w-w	none	0	expansion	7.79528	none	0	15	800	25G	254		25	25	25
maiz2022	10.3390/polym14030650	ChiMA	1.5 w-w	none	0	expansion	7.79528	none	0	15	800	25G	254		25	25	25
maiz2022	10.3390/polym14030650	ChiMA	1.5 w-w	none	0	expansion	8.30709	none	0	15	800	25G	254		25	25	25
maiz2022	10.3390/polym14030650	ChiMA	1.5 w-w	none	0	expansion	8.46457	none	0	15	800	25G	254		25	25	25
maiz2022	10.3390/polym14030650	ChiMA	1.5 w-w	none	0	expansion	7.95276	none	0	15	800	25G	254		25	25	25
maiz2022	10.3390/polym14030650	ChiMA	1.5 w-w	none	0	expansion	7.28346	none	0	15	800	25G	254		25	25	25
maiz2022	10.3390/polym14030650	ChiMA	1.5 w-w	none	0	expansion	10.5118	none	0	15	800	25G	254		25	25	25
maiz2022	10.3390/polym14030650	ChiMA	1.5 w-w	none	0	expansion	10	none	0	15	800	25G	254		25	25	25
maiz2022	10.3390/polym14030650	ChiMA	1.5 w-w	none	0	expansion	13.5433	none	0	20	300	25G	254		25	25	25
maiz2022	10.3390/polym14030650	ChiMA	1.5 w-w	none	0	expansion	18.4252	none	0	20	300	25G	254		25	25	25
maiz2022	10.3390/polym14030650	ChiMA	1.5 w-w	none	0	expansion	17.4409	none	0	20	300	25G	254		25	25	25
maiz2022	10.3390/polym14030650	ChiMA	1.5 w-w	none	0	expansion	16.2205	none	0	20	300	25G	254		25	25	25
maiz2022	10.3390/polym14030650	ChiMA	1.5 w-w	none	0	expansion	16.2598	none	0	20	300	25G	254		25	25	25
maiz2022	10.3390/polym14030650	ChiMA	1.5 w-w	none	0	expansion	16.4567	none	0	20	300	25G	254		25	25	25
maiz2022	10.3390/polym14030650	ChiMA	1.5 w-w	none	0	expansion	17.4409	none	0	20	300	25G	254		25	25	25
maiz2022	10.3390/polym14030650	ChiMA	1.5 w-w	none	0	expansion	16.4567	none	0	20	300	25G	254		25	25	25
maiz2022	10.3390/polym14030650	ChiMA	1.5 w-w	none	0	expansion	16.6929	none	0	20	300	25G	254		25	25	25
maiz2022	10.3390/polym14030650	ChiMA	1.5 w-w	none	0	expansion	15.4724	none	0	20	300	25G	254		25	25	25
maiz2022	10.3390/polym14030650	ChiMA	1.5 w-w	none	0	expansion	15.5118	none	0	20	300	25G	254		25	25	25
maiz2022	10.3390/polym14030650	ChiMA	1.5 w-w	none	0	expansion	13.7795	none	0	20	300	25G	254		25	25	25
maiz2022	10.3390/polym14030650	ChiMA	1.5 w-w	none	0	expansion	15.5118	none	0	20	300	25G	254		25	25	25
maiz2022	10.3390/polym14030650	ChiMA	1.5 w-w	none	0	expansion	18.6614	none	0	20	300	25G	254		25	25	25
maiz2022	10.3390/polym14030650	ChiMA	1.5 w-w	none	0	expansion	20.0787	none	0	20	300	25G	254		25	25	25
maiz2022	10.3390/polym14030650	ChiMA	1.5 w-w	none	0	expansion	17.6772	none	0	20	300	25G	254		25	25	25
maiz2022	10.3390/polym14030650	ChiMA	1.5 w-w	none	0	expansion	21.2992	none	0	20	300	25G	254		25	25	25
maiz2022	10.3390/polym14030650	ChiMA	1.5 w-w	none	0	expansion	17.4409	none	0	20	300	25G	254		25	25	25
maiz2022	10.3390/polym14030650	ChiMA	1.5 w-w	none	0	expansion	14.0551	none	0	20	300	25G	254		25	25	25
maiz2022	10.3390/polym14030650	ChiMA	1.5 w-w	none	0	expansion	16.9291	none	0	20	300	25G	254		25	25	25
maiz2022	10.3390/polym14030650	ChiMA	1.5 w-w	none	0	expansion	13.0709	none	0	20	600	25G	254		25	25	25
maiz2022	10.3390/polym14030650	ChiMA	1.5 w-w	none	0	expansion	16.4567	none	0	20	600	25G	254		25	25	25
maiz2022	10.3390/polym14030650	ChiMA	1.5 w-w	none	0	expansion	14.0551	none	0	20	600	25G	254		25	25	25
maiz2022	10.3390/polym14030650	ChiMA	1.5 w-w	none	0	expansion	11.6535	none	0	20	600	25G	254		25	25	25
maiz2022	10.3390/polym14030650	ChiMA	1.5 w-w	none	0	expansion	9.92126	none	0	20	600	25G	254		25	25	25
maiz2022	10.3390/polym14030650	ChiMA	1.5 w-w	none	0	expansion	10.1575	none	0	20	600	25G	254		25	25	25
maiz2022	10.3390/polym14030650	ChiMA	1.5 w-w	none	0	expansion	11.8504	none	0	20	600	25G	254		25	25	25
maiz2022	10.3390/polym14030650	ChiMA	1.5 w-w	none	0	expansion	11.6142	none	0	20	600	25G	254		25	25	25
maiz2022	10.3390/polym14030650	ChiMA	1.5 w-w	none	0	expansion	12.3622	none	0	20	600	25G	254		25	25	25
maiz2022	10.3390/polym14030650	ChiMA	1.5 w-w	none	0	expansion	12.8346	none	0	20	600	25G	254		25	25	25
maiz2022	10.3390/polym14030650	ChiMA	1.5 w-w	none	0	expansion	11.8504	none	0	20	600	25G	254		25	25	25
maiz2022	10.3390/polym14030650	ChiMA	1.5 w-w	none	0	expansion	12.5984	none	0	20	600	25G	254		25	25	25
maiz2022	10.3390/polym14030650	ChiMA	1.5 w-w	none	0	expansion	12.3622	none	0	20	600	25G	254		25	25	25
maiz2022	10.3390/polym14030650	ChiMA	1.5 w-w	none	0	expansion	12.3622	none	0	20	600	25G	254		25	25	25
maiz2022	10.3390/polym14030650	ChiMA	1.5 w-w	none	0	expansion	12.0866	none	0	20	600	25G	254		25	25	25
maiz2022	10.3390/polym14030650	ChiMA	1.5 w-w	none	0	expansion	10.1575	none	0	20	600	25G	254		25	25	25
maiz2022	10.3390/polym14030650	ChiMA	1.5 w-w	none	0	expansion	9.68504	none	0	20	600	25G	254		25	25	25
maiz2022	10.3390/polym14030650	ChiMA	1.5 w-w	none	0	expansion	9.92126	none	0	20	600	25G	254		25	25	25
maiz2022	10.3390/polym14030650	ChiMA	1.5 w-w	none	0	expansion	11.6142	none	0	20	600	25G	254		25	25	25
maiz2022	10.3390/polym14030650	ChiMA	1.5 w-w	none	0	expansion	14.2913	none	0	20	600	25G	254		25	25	25
maiz2022	10.3390/polym14030650	ChiMA	1.5 w-w	none	0	expansion	13.5433	none	0	20	800	25G	254		25	25	25
maiz2022	10.3390/polym14030650	ChiMA	1.5 w-w	none	0	expansion	14.7638	none	0	20	800	25G	254		25	25	25
maiz2022	10.3390/polym14030650	ChiMA	1.5 w-w	none	0	expansion	12.3622	none	0	20	800	25G	254		25	25	25
maiz2022	10.3390/polym14030650	ChiMA	1.5 w-w	none	0	expansion	9.68504	none	0	20	800	25G	254		25	25	25
maiz2022	10.3390/polym14030650	ChiMA	1.5 w-w	none	0	expansion	9.96063	none	0	20	800	25G	254		25	25	25
maiz2022	10.3390/polym14030650	ChiMA	1.5 w-w	none	0	expansion	9.44882	none	0	20	800	25G	254		25	25	25
maiz2022	10.3390/polym14030650	ChiMA	1.5 w-w	none	0	expansion	9.2126	none	0	20	800	25G	254		25	25	25
maiz2022	10.3390/polym14030650	ChiMA	1.5 w-w	none	0	expansion	8.74016	none	0	20	800	25G	254		25	25	25
maiz2022	10.3390/polym14030650	ChiMA	1.5 w-w	none	0	expansion	7.75591	none	0	20	800	25G	254		25	25	25
maiz2022	10.3390/polym14030650	ChiMA	1.5 w-w	none	0	expansion	8.97638	none	0	20	800	25G	254		25	25	25
maiz2022	10.3390/polym14030650	ChiMA	1.5 w-w	none	0	expansion	9.92126	none	0	20	800	25G	254		25	25	25
maiz2022	10.3390/polym14030650	ChiMA	1.5 w-w	none	0	expansion	11.8504	none	0	20	800	25G	254		25	25	25
maiz2022	10.3390/polym14030650	ChiMA	1.5 w-w	none	0	expansion	10.6299	none	0	20	800	25G	254		25	25	25
maiz2022	10.3390/polym14030650	ChiMA	1.5 w-w	none	0	expansion	10.3937	none	0	20	800	25G	254		25	25	25
maiz2022	10.3390/polym14030650	ChiMA	1.5 w-w	none	0	expansion	10.1575	none	0	20	800	25G	254		25	25	25
maiz2022	10.3390/polym14030650	ChiMA	1.5 w-w	none	0	expansion	10.1575	none	0	20	800	25G	254		25	25	25
maiz2022	10.3390/polym14030650	ChiMA	1.5 w-w	none	0	expansion	9.44882	none	0	20	800	25G	254		25	25	25
maiz2022	10.3390/polym14030650	ChiMA	1.5 w-w	none	0	expansion	10.6299	none	0	20	800	25G	254		25	25	25
maiz2022	10.3390/polym14030650	ChiMA	1.5 w-w	none	0	expansion	11.8504	none	0	20	800	25G	254		25	25	25
maiz2022	10.3390/polym14030650	ChiMA	1.5 w-w	none	0	expansion	11.6142	none	0	20	800	25G	254		25	25	25
maiz2022	10.3390/polym14030650	ChiMA	1.5 w-w	none	0	expansion	7.09756	none	0	10	300	22G	410		25	25	25
maiz2022	10.3390/polym14030650	ChiMA	1.5 w-w	none	0	expansion	6.34146	none	0	10	300	22G	410		25	25	25
maiz2022	10.3390/polym14030650	ChiMA	1.5 w-w	none	0	expansion	4.85366	none	0	10	300	22G	410		25	25	25
maiz2022	10.3390/polym14030650	ChiMA	1.5 w-w	none	0	expansion	4.85366	none	0	10	300	22G	410		25	25	25
maiz2022	10.3390/polym14030650	ChiMA	1.5 w-w	none	0	expansion	5.09756	none	0	10	300	22G	410		25	25	25
maiz2022	10.3390/polym14030650	ChiMA	1.5 w-w	none	0	expansion	4.60976	none	0	10	300	22G	410		25	25	25
maiz2022	10.3390/polym14030650	ChiMA	1.5 w-w	none	0	expansion	4.36585	none	0	10	300	22G	410		25	25	25
maiz2022	10.3390/polym14030650	ChiMA	1.5 w-w	none	0	expansion	4.73171	none	0	10	300	22G	410		25	25	25
maiz2022	10.3390/polym14030650	ChiMA	1.5 w-w	none	0	expansion	4.2439	none	0	10	300	22G	410		25	25	25
maiz2022	10.3390/polym14030650	ChiMA	1.5 w-w	none	0	expansion	4.34146	none	0	10	300	22G	410		25	25	25
maiz2022	10.3390/polym14030650	ChiMA	1.5 w-w	none	0	expansion	4.34146	none	0	10	300	22G	410		25	25	25
maiz2022	10.3390/polym14030650	ChiMA	1.5 w-w	none	0	expansion	4.73171	none	0	10	300	22G	410		25	25	25
maiz2022	10.3390/polym14030650	ChiMA	1.5 w-w	none	0	expansion	4.36585	none	0	10	300	22G	410		25	25	25
maiz2022	10.3390/polym14030650	ChiMA	1.5 w-w	none	0	expansion	5.2439	none	0	10	300	22G	410		25	25	25
maiz2022	10.3390/polym14030650	ChiMA	1.5 w-w	none	0	expansion	4.60976	none	0	10	300	22G	410		25	25	25
maiz2022	10.3390/polym14030650	ChiMA	1.5 w-w	none	0	expansion	4.73171	none	0	10	300	22G	410		25	25	25
maiz2022	10.3390/polym14030650	ChiMA	1.5 w-w	none	0	expansion	4.4878	none	0	10	300	22G	410		25	25	25
maiz2022	10.3390/polym14030650	ChiMA	1.5 w-w	none	0	expansion	4.73171	none	0	10	300	22G	410		25	25	25
maiz2022	10.3390/polym14030650	ChiMA	1.5 w-w	none	0	expansion	4.97561	none	0	10	300	22G	410		25	25	25
maiz2022	10.3390/polym14030650	ChiMA	1.5 w-w	none	0	expansion	5.60976	none	0	10	300	22G	410		25	25	25
maiz2022	10.3390/polym14030650	ChiMA	1.5 w-w	none	0	expansion	4.60976	none	0	10	600	22G	410		25	25	25
maiz2022	10.3390/polym14030650	ChiMA	1.5 w-w	none	0	expansion	4.21951	none	0	10	600	22G	410		25	25	25
maiz2022	10.3390/polym14030650	ChiMA	1.5 w-w	none	0	expansion	2.73171	none	0	10	600	22G	410		25	25	25
maiz2022	10.3390/polym14030650	ChiMA	1.5 w-w	none	0	expansion	2.97561	none	0	10	600	22G	410		25	25	25
maiz2022	10.3390/polym14030650	ChiMA	1.5 w-w	none	0	expansion	2.60976	none	0	10	600	22G	410		25	25	25
maiz2022	10.3390/polym14030650	ChiMA	1.5 w-w	none	0	expansion	3.2439	none	0	10	600	22G	410		25	25	25
maiz2022	10.3390/polym14030650	ChiMA	1.5 w-w	none	0	expansion	2.4878	none	0	10	600	22G	410		25	25	25
maiz2022	10.3390/polym14030650	ChiMA	1.5 w-w	none	0	expansion	2.97561	none	0	10	600	22G	410		25	25	25
maiz2022	10.3390/polym14030650	ChiMA	1.5 w-w	none	0	expansion	2.73171	none	0	10	600	22G	410		25	25	25
maiz2022	10.3390/polym14030650	ChiMA	1.5 w-w	none	0	expansion	2.60976	none	0	10	600	22G	410		25	25	25
maiz2022	10.3390/polym14030650	ChiMA	1.5 w-w	none	0	expansion	2.60976	none	0	10	600	22G	410		25	25	25
maiz2022	10.3390/polym14030650	ChiMA	1.5 w-w	none	0	expansion	3.12195	none	0	10	600	22G	410		25	25	25
maiz2022	10.3390/polym14030650	ChiMA	1.5 w-w	none	0	expansion	2.97561	none	0	10	600	22G	410		25	25	25
maiz2022	10.3390/polym14030650	ChiMA	1.5 w-w	none	0	expansion	3.4878	none	0	10	600	22G	410		25	25	25
maiz2022	10.3390/polym14030650	ChiMA	1.5 w-w	none	0	expansion	3.4878	none	0	10	600	22G	410		25	25	25
maiz2022	10.3390/polym14030650	ChiMA	1.5 w-w	none	0	expansion	2.97561	none	0	10	600	22G	410		25	25	25
maiz2022	10.3390/polym14030650	ChiMA	1.5 w-w	none	0	expansion	2.73171	none	0	10	600	22G	410		25	25	25
maiz2022	10.3390/polym14030650	ChiMA	1.5 w-w	none	0	expansion	3.2439	none	0	10	600	22G	410		25	25	25
maiz2022	10.3390/polym14030650	ChiMA	1.5 w-w	none	0	expansion	2.73171	none	0	10	600	22G	410		25	25	25
maiz2022	10.3390/polym14030650	ChiMA	1.5 w-w	none	0	expansion	4.36585	none	0	10	600	22G	410		25	25	25
maiz2022	10.3390/polym14030650	ChiMA	1.5 w-w	none	0	expansion	4.60976	none	0	10	800	22G	410		25	25	25
maiz2022	10.3390/polym14030650	ChiMA	1.5 w-w	none	0	expansion	2.85366	none	0	10	800	22G	410		25	25	25
maiz2022	10.3390/polym14030650	ChiMA	1.5 w-w	none	0	expansion	2.73171	none	0	10	800	22G	410		25	25	25
maiz2022	10.3390/polym14030650	ChiMA	1.5 w-w	none	0	expansion	2.87805	none	0	10	800	22G	410		25	25	25
maiz2022	10.3390/polym14030650	ChiMA	1.5 w-w	none	0	expansion	2.73171	none	0	10	800	22G	410		25	25	25
maiz2022	10.3390/polym14030650	ChiMA	1.5 w-w	none	0	expansion	2.60976	none	0	10	800	22G	410		25	25	25
maiz2022	10.3390/polym14030650	ChiMA	1.5 w-w	none	0	expansion	2.68293	none	0	10	800	22G	410		25	25	25
maiz2022	10.3390/polym14030650	ChiMA	1.5 w-w	none	0	expansion	2.68293	none	0	10	800	22G	410		25	25	25
maiz2022	10.3390/polym14030650	ChiMA	1.5 w-w	none	0	expansion	2.56098	none	0	10	800	22G	410		25	25	25
maiz2022	10.3390/polym14030650	ChiMA	1.5 w-w	none	0	expansion	2.68293	none	0	10	800	22G	410		25	25	25
maiz2022	10.3390/polym14030650	ChiMA	1.5 w-w	none	0	expansion	2.41463	none	0	10	800	22G	410		25	25	25
maiz2022	10.3390/polym14030650	ChiMA	1.5 w-w	none	0	expansion	2.41463	none	0	10	800	22G	410		25	25	25
maiz2022	10.3390/polym14030650	ChiMA	1.5 w-w	none	0	expansion	2.92683	none	0	10	800	22G	410		25	25	25
maiz2022	10.3390/polym14030650	ChiMA	1.5 w-w	none	0	expansion	2.85366	none	0	10	800	22G	410		25	25	25
maiz2022	10.3390/polym14030650	ChiMA	1.5 w-w	none	0	expansion	2.73171	none	0	10	800	22G	410		25	25	25
maiz2022	10.3390/polym14030650	ChiMA	1.5 w-w	none	0	expansion	2.73171	none	0	10	800	22G	410		25	25	25
maiz2022	10.3390/polym14030650	ChiMA	1.5 w-w	none	0	expansion	2.4878	none	0	10	800	22G	410		25	25	25
maiz2022	10.3390/polym14030650	ChiMA	1.5 w-w	none	0	expansion	2.97561	none	0	10	800	22G	410		25	25	25
maiz2022	10.3390/polym14030650	ChiMA	1.5 w-w	none	0	expansion	2.92683	none	0	10	800	22G	410		25	25	25
maiz2022	10.3390/polym14030650	ChiMA	1.5 w-w	none	0	expansion	2.56098	none	0	10	800	22G	410		25	25	25
maiz2022	10.3390/polym14030650	ChiMA	1.5 w-w	none	0	expansion	9.78049	none	0	15	300	22G	410		25	25	25
maiz2022	10.3390/polym14030650	ChiMA	1.5 w-w	none	0	expansion	14.439	none	0	15	300	22G	410		25	25	25
maiz2022	10.3390/polym14030650	ChiMA	1.5 w-w	none	0	expansion	13.3171	none	0	15	300	22G	410		25	25	25
maiz2022	10.3390/polym14030650	ChiMA	1.5 w-w	none	0	expansion	13.0488	none	0	15	300	22G	410		25	25	25
maiz2022	10.3390/polym14030650	ChiMA	1.5 w-w	none	0	expansion	14.3659	none	0	15	300	22G	410		25	25	25
maiz2022	10.3390/polym14030650	ChiMA	1.5 w-w	none	0	expansion	13.3659	none	0	15	300	22G	410		25	25	25
maiz2022	10.3390/polym14030650	ChiMA	1.5 w-w	none	0	expansion	12.2927	none	0	15	300	22G	410		25	25	25
maiz2022	10.3390/polym14030650	ChiMA	1.5 w-w	none	0	expansion	11.6098	none	0	15	300	22G	410		25	25	25
maiz2022	10.3390/polym14030650	ChiMA	1.5 w-w	none	0	expansion	10.3171	none	0	15	300	22G	410		25	25	25
maiz2022	10.3390/polym14030650	ChiMA	1.5 w-w	none	0	expansion	10.5854	none	0	15	300	22G	410		25	25	25
maiz2022	10.3390/polym14030650	ChiMA	1.5 w-w	none	0	expansion	11.0732	none	0	15	300	22G	410		25	25	25
maiz2022	10.3390/polym14030650	ChiMA	1.5 w-w	none	0	expansion	13.5366	none	0	15	300	22G	410		25	25	25
maiz2022	10.3390/polym14030650	ChiMA	1.5 w-w	none	0	expansion	14.8049	none	0	15	300	22G	410		25	25	25
maiz2022	10.3390/polym14030650	ChiMA	1.5 w-w	none	0	expansion	13.9512	none	0	15	300	22G	410		25	25	25
maiz2022	10.3390/polym14030650	ChiMA	1.5 w-w	none	0	expansion	13.2439	none	0	15	300	22G	410		25	25	25
maiz2022	10.3390/polym14030650	ChiMA	1.5 w-w	none	0	expansion	12.7317	none	0	15	300	22G	410		25	25	25
maiz2022	10.3390/polym14030650	ChiMA	1.5 w-w	none	0	expansion	9.26829	none	0	15	300	22G	410		25	25	25
maiz2022	10.3390/polym14030650	ChiMA	1.5 w-w	none	0	expansion	11.2927	none	0	15	300	22G	410		25	25	25
maiz2022	10.3390/polym14030650	ChiMA	1.5 w-w	none	0	expansion	14.439	none	0	15	300	22G	410		25	25	25
maiz2022	10.3390/polym14030650	ChiMA	1.5 w-w	none	0	expansion	14.0732	none	0	15	300	22G	410		25	25	25
maiz2022	10.3390/polym14030650	ChiMA	1.5 w-w	none	0	expansion	7.46341	none	0	15	600	22G	410		25	25	25
maiz2022	10.3390/polym14030650	ChiMA	1.5 w-w	none	0	expansion	6.60976	none	0	15	600	22G	410		25	25	25
maiz2022	10.3390/polym14030650	ChiMA	1.5 w-w	none	0	expansion	5.87805	none	0	15	600	22G	410		25	25	25
maiz2022	10.3390/polym14030650	ChiMA	1.5 w-w	none	0	expansion	6.31707	none	0	15	600	22G	410		25	25	25
maiz2022	10.3390/polym14030650	ChiMA	1.5 w-w	none	0	expansion	5.17073	none	0	15	600	22G	410		25	25	25
maiz2022	10.3390/polym14030650	ChiMA	1.5 w-w	none	0	expansion	6.02439	none	0	15	600	22G	410		25	25	25
maiz2022	10.3390/polym14030650	ChiMA	1.5 w-w	none	0	expansion	6.31707	none	0	15	600	22G	410		25	25	25
maiz2022	10.3390/polym14030650	ChiMA	1.5 w-w	none	0	expansion	6.60976	none	0	15	600	22G	410		25	25	25
maiz2022	10.3390/polym14030650	ChiMA	1.5 w-w	none	0	expansion	9.17073	none	0	15	600	22G	410		25	25	25
maiz2022	10.3390/polym14030650	ChiMA	1.5 w-w	none	0	expansion	7.7561	none	0	15	600	22G	410		25	25	25
maiz2022	10.3390/polym14030650	ChiMA	1.5 w-w	none	0	expansion	7.19512	none	0	15	600	22G	410		25	25	25
maiz2022	10.3390/polym14030650	ChiMA	1.5 w-w	none	0	expansion	8.17073	none	0	15	600	22G	410		25	25	25
maiz2022	10.3390/polym14030650	ChiMA	1.5 w-w	none	0	expansion	9.04878	none	0	15	600	22G	410		25	25	25
maiz2022	10.3390/polym14030650	ChiMA	1.5 w-w	none	0	expansion	9.04878	none	0	15	600	22G	410		25	25	25
maiz2022	10.3390/polym14030650	ChiMA	1.5 w-w	none	0	expansion	8.46341	none	0	15	600	22G	410		25	25	25
maiz2022	10.3390/polym14030650	ChiMA	1.5 w-w	none	0	expansion	6.17073	none	0	15	600	22G	410		25	25	25
maiz2022	10.3390/polym14030650	ChiMA	1.5 w-w	none	0	expansion	5.92683	none	0	15	600	22G	410		25	25	25
maiz2022	10.3390/polym14030650	ChiMA	1.5 w-w	none	0	expansion	8.04878	none	0	15	600	22G	410		25	25	25
maiz2022	10.3390/polym14030650	ChiMA	1.5 w-w	none	0	expansion	4.87805	none	0	15	600	22G	410		25	25	25
maiz2022	10.3390/polym14030650	ChiMA	1.5 w-w	none	0	expansion	7.4878	none	0	15	600	22G	410		25	25	25
maiz2022	10.3390/polym14030650	ChiMA	1.5 w-w	none	0	expansion	6.90244	none	0	15	800	22G	410		25	25	25
maiz2022	10.3390/polym14030650	ChiMA	1.5 w-w	none	0	expansion	5.02439	none	0	15	800	22G	410		25	25	25
maiz2022	10.3390/polym14030650	ChiMA	1.5 w-w	none	0	expansion	6.17073	none	0	15	800	22G	410		25	25	25
maiz2022	10.3390/polym14030650	ChiMA	1.5 w-w	none	0	expansion	4.73171	none	0	15	800	22G	410		25	25	25
maiz2022	10.3390/polym14030650	ChiMA	1.5 w-w	none	0	expansion	5.31707	none	0	15	800	22G	410		25	25	25
maiz2022	10.3390/polym14030650	ChiMA	1.5 w-w	none	0	expansion	5.02439	none	0	15	800	22G	410		25	25	25
maiz2022	10.3390/polym14030650	ChiMA	1.5 w-w	none	0	expansion	5.31707	none	0	15	800	22G	410		25	25	25
maiz2022	10.3390/polym14030650	ChiMA	1.5 w-w	none	0	expansion	5.17073	none	0	15	800	22G	410		25	25	25
maiz2022	10.3390/polym14030650	ChiMA	1.5 w-w	none	0	expansion	5.60976	none	0	15	800	22G	410		25	25	25
maiz2022	10.3390/polym14030650	ChiMA	1.5 w-w	none	0	expansion	5.87805	none	0	15	800	22G	410		25	25	25
maiz2022	10.3390/polym14030650	ChiMA	1.5 w-w	none	0	expansion	5.73171	none	0	15	800	22G	410		25	25	25
maiz2022	10.3390/polym14030650	ChiMA	1.5 w-w	none	0	expansion	6.02439	none	0	15	800	22G	410		25	25	25
maiz2022	10.3390/polym14030650	ChiMA	1.5 w-w	none	0	expansion	6.87805	none	0	15	800	22G	410		25	25	25
maiz2022	10.3390/polym14030650	ChiMA	1.5 w-w	none	0	expansion	4.17073	none	0	15	800	22G	410		25	25	25
maiz2022	10.3390/polym14030650	ChiMA	1.5 w-w	none	0	expansion	4.73171	none	0	15	800	22G	410		25	25	25
maiz2022	10.3390/polym14030650	ChiMA	1.5 w-w	none	0	expansion	4.87805	none	0	15	800	22G	410		25	25	25
maiz2022	10.3390/polym14030650	ChiMA	1.5 w-w	none	0	expansion	6.17073	none	0	15	800	22G	410		25	25	25
maiz2022	10.3390/polym14030650	ChiMA	1.5 w-w	none	0	expansion	6.73171	none	0	15	800	22G	410		25	25	25
maiz2022	10.3390/polym14030650	ChiMA	1.5 w-w	none	0	expansion	7.7561	none	0	15	800	22G	410		25	25	25
maiz2022	10.3390/polym14030650	ChiMA	1.5 w-w	none	0	expansion	7.17073	none	0	15	800	22G	410		25	25	25
maiz2022	10.3390/polym14030650	ChiMA	1.5 w-w	none	0	expansion	6.58537	none	0	20	300	22G	410		25	25	25
maiz2022	10.3390/polym14030650	ChiMA	1.5 w-w	none	0	expansion	13.0488	none	0	20	300	22G	410		25	25	25
maiz2022	10.3390/polym14030650	ChiMA	1.5 w-w	none	0	expansion	15.7317	none	0	20	300	22G	410		25	25	25
maiz2022	10.3390/polym14030650	ChiMA	1.5 w-w	none	0	expansion	14.2683	none	0	20	300	22G	410		25	25	25
maiz2022	10.3390/polym14030650	ChiMA	1.5 w-w	none	0	expansion	16.7073	none	0	20	300	22G	410		25	25	25
maiz2022	10.3390/polym14030650	ChiMA	1.5 w-w	none	0	expansion	16.9512	none	0	20	300	22G	410		25	25	25
maiz2022	10.3390/polym14030650	ChiMA	1.5 w-w	none	0	expansion	16.2195	none	0	20	300	22G	410		25	25	25
maiz2022	10.3390/polym14030650	ChiMA	1.5 w-w	none	0	expansion	15.7317	none	0	20	300	22G	410		25	25	25
maiz2022	10.3390/polym14030650	ChiMA	1.5 w-w	none	0	expansion	14.7805	none	0	20	300	22G	410		25	25	25
maiz2022	10.3390/polym14030650	ChiMA	1.5 w-w	none	0	expansion	15.2439	none	0	20	300	22G	410		25	25	25
maiz2022	10.3390/polym14030650	ChiMA	1.5 w-w	none	0	expansion	15	none	0	20	300	22G	410		25	25	25
maiz2022	10.3390/polym14030650	ChiMA	1.5 w-w	none	0	expansion	15.122	none	0	20	300	22G	410		25	25	25
maiz2022	10.3390/polym14030650	ChiMA	1.5 w-w	none	0	expansion	15.2439	none	0	20	300	22G	410		25	25	25
maiz2022	10.3390/polym14030650	ChiMA	1.5 w-w	none	0	expansion	15.8537	none	0	20	300	22G	410		25	25	25
maiz2022	10.3390/polym14030650	ChiMA	1.5 w-w	none	0	expansion	16.8293	none	0	20	300	22G	410		25	25	25
maiz2022	10.3390/polym14030650	ChiMA	1.5 w-w	none	0	expansion	16.9512	none	0	20	300	22G	410		25	25	25
maiz2022	10.3390/polym14030650	ChiMA	1.5 w-w	none	0	expansion	15.7317	none	0	20	300	22G	410		25	25	25
maiz2022	10.3390/polym14030650	ChiMA	1.5 w-w	none	0	expansion	13.6829	none	0	20	300	22G	410		25	25	25
maiz2022	10.3390/polym14030650	ChiMA	1.5 w-w	none	0	expansion	11	none	0	20	300	22G	410		25	25	25
maiz2022	10.3390/polym14030650	ChiMA	1.5 w-w	none	0	expansion	14.878	none	0	20	300	22G	410		25	25	25
maiz2022	10.3390/polym14030650	ChiMA	1.5 w-w	none	0	expansion	6.82927	none	0	20	600	22G	410		25	25	25
maiz2022	10.3390/polym14030650	ChiMA	1.5 w-w	none	0	expansion	9.14634	none	0	20	600	22G	410		25	25	25
maiz2022	10.3390/polym14030650	ChiMA	1.5 w-w	none	0	expansion	10.2439	none	0	20	600	22G	410		25	25	25
maiz2022	10.3390/polym14030650	ChiMA	1.5 w-w	none	0	expansion	11.0976	none	0	20	600	22G	410		25	25	25
maiz2022	10.3390/polym14030650	ChiMA	1.5 w-w	none	0	expansion	12.3171	none	0	20	600	22G	410		25	25	25
maiz2022	10.3390/polym14030650	ChiMA	1.5 w-w	none	0	expansion	11.9512	none	0	20	600	22G	410		25	25	25
maiz2022	10.3390/polym14030650	ChiMA	1.5 w-w	none	0	expansion	12.1951	none	0	20	600	22G	410		25	25	25
maiz2022	10.3390/polym14030650	ChiMA	1.5 w-w	none	0	expansion	10.8537	none	0	20	600	22G	410		25	25	25
maiz2022	10.3390/polym14030650	ChiMA	1.5 w-w	none	0	expansion	10.4878	none	0	20	600	22G	410		25	25	25
maiz2022	10.3390/polym14030650	ChiMA	1.5 w-w	none	0	expansion	10.7317	none	0	20	600	22G	410		25	25	25
maiz2022	10.3390/polym14030650	ChiMA	1.5 w-w	none	0	expansion	10.7317	none	0	20	600	22G	410		25	25	25
maiz2022	10.3390/polym14030650	ChiMA	1.5 w-w	none	0	expansion	10.3659	none	0	20	600	22G	410		25	25	25
maiz2022	10.3390/polym14030650	ChiMA	1.5 w-w	none	0	expansion	11.2195	none	0	20	600	22G	410		25	25	25
maiz2022	10.3390/polym14030650	ChiMA	1.5 w-w	none	0	expansion	12.9268	none	0	20	600	22G	410		25	25	25
maiz2022	10.3390/polym14030650	ChiMA	1.5 w-w	none	0	expansion	13.5366	none	0	20	600	22G	410		25	25	25
maiz2022	10.3390/polym14030650	ChiMA	1.5 w-w	none	0	expansion	14.3902	none	0	20	600	22G	410		25	25	25
maiz2022	10.3390/polym14030650	ChiMA	1.5 w-w	none	0	expansion	14.2683	none	0	20	600	22G	410		25	25	25
maiz2022	10.3390/polym14030650	ChiMA	1.5 w-w	none	0	expansion	13.9268	none	0	20	600	22G	410		25	25	25
maiz2022	10.3390/polym14030650	ChiMA	1.5 w-w	none	0	expansion	11.7805	none	0	20	600	22G	410		25	25	25
maiz2022	10.3390/polym14030650	ChiMA	1.5 w-w	none	0	expansion	10	none	0	20	600	22G	410		25	25	25
maiz2022	10.3390/polym14030650	ChiMA	1.5 w-w	none	0	expansion	5.85366	none	0	20	800	22G	410		25	25	25
maiz2022	10.3390/polym14030650	ChiMA	1.5 w-w	none	0	expansion	8.17073	none	0	20	800	22G	410		25	25	25
maiz2022	10.3390/polym14030650	ChiMA	1.5 w-w	none	0	expansion	8.78049	none	0	20	800	22G	410		25	25	25
maiz2022	10.3390/polym14030650	ChiMA	1.5 w-w	none	0	expansion	9.02439	none	0	20	800	22G	410		25	25	25
maiz2022	10.3390/polym14030650	ChiMA	1.5 w-w	none	0	expansion	8.90244	none	0	20	800	22G	410		25	25	25
maiz2022	10.3390/polym14030650	ChiMA	1.5 w-w	none	0	expansion	8.68293	none	0	20	800	22G	410		25	25	25
maiz2022	10.3390/polym14030650	ChiMA	1.5 w-w	none	0	expansion	7.80488	none	0	20	800	22G	410		25	25	25
maiz2022	10.3390/polym14030650	ChiMA	1.5 w-w	none	0	expansion	6.58537	none	0	20	800	22G	410		25	25	25
maiz2022	10.3390/polym14030650	ChiMA	1.5 w-w	none	0	expansion	6.34146	none	0	20	800	22G	410		25	25	25
maiz2022	10.3390/polym14030650	ChiMA	1.5 w-w	none	0	expansion	6.95122	none	0	20	800	22G	410		25	25	25
maiz2022	10.3390/polym14030650	ChiMA	1.5 w-w	none	0	expansion	7.19512	none	0	20	800	22G	410		25	25	25
maiz2022	10.3390/polym14030650	ChiMA	1.5 w-w	none	0	expansion	7.07317	none	0	20	800	22G	410		25	25	25
maiz2022	10.3390/polym14030650	ChiMA	1.5 w-w	none	0	expansion	8.04878	none	0	20	800	22G	410		25	25	25
maiz2022	10.3390/polym14030650	ChiMA	1.5 w-w	none	0	expansion	8.90244	none	0	20	800	22G	410		25	25	25
maiz2022	10.3390/polym14030650	ChiMA	1.5 w-w	none	0	expansion	9.87805	none	0	20	800	22G	410		25	25	25
maiz2022	10.3390/polym14030650	ChiMA	1.5 w-w	none	0	expansion	10	none	0	20	800	22G	410		25	25	25
maiz2022	10.3390/polym14030650	ChiMA	1.5 w-w	none	0	expansion	10.4878	none	0	20	800	22G	410		25	25	25
maiz2022	10.3390/polym14030650	ChiMA	1.5 w-w	none	0	expansion	11.0976	none	0	20	800	22G	410		25	25	25
maiz2022	10.3390/polym14030650	ChiMA	1.5 w-w	none	0	expansion	11.3415	none	0	20	800	22G	410		25	25	25
maiz2022	10.3390/polym14030650	ChiMA	1.5 w-w	none	0	expansion	10.5122	none	0	20	800	22G	410		25	25	25

## Sheet: Predictions
Comp01	Comp01 (w/v%)	c0=Outcome	c1=Extrusion P (kPa)	c2=Extrusion speed (mm/s)	c3=Nozzle	c4=Nozzle inner diam (um)	c5=Layers printed	c6=Poly temp (ºC)	c7=Syringe temp (ºC)	c8=Platform temp (ºC)	c9=EtOH	Wap:(alvaDesc)_c0	Wi_Dz(v):(alvaDesc)_c0	Wi_Coulomb:(alvaDesc)_c0	Wap:(alvaDesc)_c1	GMTIV:(alvaDesc)_c1	H_RG:(alvaDesc)_c1	GMTIV:(alvaDesc)_c2	H_RG:(alvaDesc)_c2	H_Coulomb:(alvaDesc)_c3	H_RG:(alvaDesc)_c3	Mor01s:(alvaDesc)_c5	Wi_Dt:(alvaDesc)_c7	Wi_Dz(p):(alvaDesc)_c8	Wi_Coulomb:(alvaDesc)_c8	func_ref	Predictions	Prob(0)	Prob(1)
ChiMA	1.5	expansion	25	10	25G	254	1	25	25	25	N	-474.684	-32.4516	-29.5736	-898.05	-1194	-1500	-26526	-159069	-126.401	-2668.11	-135.22	-58.7347	-62.8102	-59.056	10.1754	0	0.928571	0.0714286
ChiMA	1.5	expansion	30	10	25G	254	1	25	25	25	N	212.766	105.353	197.226	-210.6	420	1731	-24912	-155838	46.9994	562.894	92.7798	113.315	118.39	167.744	10.1754	1	0.416667	0.583333
ChiMA	1.5	expansion	35	10	25G	254	1	25	25	25	N	238958	2910.74	1143.13	238534	35952	153189	10620	-4380	2745.2	152021	2073.08	3042.22	3763.99	1113.64	10.1754	0	0.851852	0.148148
ChiMA	1.5	expansion	48	10	25G	254	1	25	25	25	N	-893.139	-135.826	-295.056	-898.05	-1194	-1500	-26526	-159069	-126.401	-2668.11	-135.22	-58.7347	-62.8102	-59.056	0.976498	0	0.928571	0.0714286
ChiMA	1.5	expansion	25	7	25G	254	1	25	25	25	N	-205.689	1.97944	-68.2557	-210.6	420	1731	-24912	-155838	46.9994	562.894	92.7798	113.315	118.39	167.744	0.976498	1	0.0731707	0.926829
ChiMA	1.5	expansion	30	7	25G	254	1	25	25	25	N	238539	2807.37	877.644	238534	35952	153189	10620	-4380	2745.2	152021	2073.08	3042.22	3763.99	1113.64	0.976498	0	0.851852	0.148148
ChiMA	1.5	expansion	35	7	25G	254	1	25	25	25	N	-2371.14	-560.07	-826.128	-898.05	-1194	-1500	-26526	-159069	-126.401	-2668.11	-135.22	-58.7347	-62.8102	-59.056	0.947692	0	0.928571	0.0714286
ChiMA	1.5	expansion	48	7	25G	254	1	25	25	25	N	-1683.69	-422.265	-599.328	-210.6	420	1731	-24912	-155838	46.9994	562.894	92.7798	113.315	118.39	167.744	0.947692	1	0.0731707	0.926829
ChiMA	1.5	expansion	25	25	25G	254	1	25	25	25	N	237061	2383.12	346.572	238534	35952	153189	10620	-4380	2745.2	152021	2073.08	3042.22	3763.99	1113.64	0.947692	0	0.851852	0.148148
ChiMA	1.5	expansion	30	25	25G	254	1	25	25	25	N	-1404.53	-282.188	-689.601	-898.05	-1194	-1500	-26526	-159069	-126.401	-2668.11	-135.22	-58.7347	-62.8102	-59.056	0.607989	0	0.928571	0.0714286
ChiMA	1.5	expansion	35	25	25G	254	1	25	25	25	N	-717.08	-144.383	-462.801	-210.6	420	1731	-24912	-155838	46.9994	562.894	92.7798	113.315	118.39	167.744	0.607989	1	0.0731707	0.926829
ChiMA	1.5	expansion	48	25	25G	254	1	25	25	25	N	238028	2661.01	483.099	238534	35952	153189	10620	-4380	2745.2	152021	2073.08	3042.22	3763.99	1113.64	0.607989	0	0.851852	0.148148
ChiMA	1.5	expansion	25	1	25G	254	1	25	25	25	N	-474.684	-32.4516	-29.5736	-906.071	-1216.45	-1971.94	-26526	-159069	-126.401	-2668.11	-135.22	-58.7347	-62.8102	-59.056	10.1754	0	0.928571	0.0714286
ChiMA	1.5	expansion	30	1	25G	254	1	25	25	25	N	212.766	105.353	197.226	-218.621	397.552	1259.06	-24912	-155838	46.9994	562.894	92.7798	113.315	118.39	167.744	10.1754	1	0.416667	0.583333
ChiMA	1.5	expansion	35	1	25G	254	1	25	25	25	N	238958	2910.74	1143.13	238526	35929.6	152717	10620	-4380	2745.2	152021	2073.08	3042.22	3763.99	1113.64	10.1754	0	0.851852	0.148148
ChiMA	1.5	expansion	48	1	25G	254	1	25	25	25	N	-893.139	-135.826	-295.056	-906.071	-1216.45	-1971.94	-26526	-159069	-126.401	-2668.11	-135.22	-58.7347	-62.8102	-59.056	0.976498	0	0.928571	0.0714286
ChiMA	1.5	U	25	10	25G	254	1	25	25	25	N	-205.689	1.97944	-68.2557	-218.621	397.552	1259.06	-24912	-155838	46.9994	562.894	92.7798	113.315	118.39	167.744	0.976498	1	0.0731707	0.926829
ChiMA	1.5	U	30	10	25G	254	1	25	25	25	N	238539	2807.37	877.644	238526	35929.6	152717	10620	-4380	2745.2	152021	2073.08	3042.22	3763.99	1113.64	0.976498	0	0.851852	0.148148
ChiMA	1.5	U	35	10	25G	254	1	25	25	25	N	-2371.14	-560.07	-826.128	-906.071	-1216.45	-1971.94	-26526	-159069	-126.401	-2668.11	-135.22	-58.7347	-62.8102	-59.056	0.947692	0	0.928571	0.0714286
ChiMA	1.5	U	48	10	25G	254	1	25	25	25	N	-1683.69	-422.265	-599.328	-218.621	397.552	1259.06	-24912	-155838	46.9994	562.894	92.7798	113.315	118.39	167.744	0.947692	1	0.0731707	0.926829
ChiMA	1.5	U	25	7	25G	254	1	25	25	25	N	237061	2383.12	346.572	238526	35929.6	152717	10620	-4380	2745.2	152021	2073.08	3042.22	3763.99	1113.64	0.947692	0	0.851852	0.148148
ChiMA	1.5	U	30	7	25G	254	1	25	25	25	N	-1404.53	-282.188	-689.601	-906.071	-1216.45	-1971.94	-26526	-159069	-126.401	-2668.11	-135.22	-58.7347	-62.8102	-59.056	0.607989	0	0.928571	0.0714286
ChiMA	1.5	U	35	7	25G	254	1	25	25	25	N	-717.08	-144.383	-462.801	-218.621	397.552	1259.06	-24912	-155838	46.9994	562.894	92.7798	113.315	118.39	167.744	0.607989	1	0.0731707	0.926829
ChiMA	1.5	U	48	7	25G	254	1	25	25	25	N	238028	2661.01	483.099	238526	35929.6	152717	10620	-4380	2745.2	152021	2073.08	3042.22	3763.99	1113.64	0.607989	0	0.851852	0.148148
ChiMA	1.5	U	25	25	25G	254	1	25	25	25	N	-474.684	-32.4516	-29.5736	-898.05	-1194	-1500	-26526	-159069	-126.401	-2668.11	-135.22	-58.7347	-62.8102	-59.056	10.1754	0	0.928571	0.0714286
ChiMA	1.5	U	30	25	25G	254	1	25	25	25	N	212.766	105.353	197.226	-210.6	420	1731	-24912	-155838	46.9994	562.894	92.7798	113.315	118.39	167.744	10.1754	1	0.416667	0.583333
ChiMA	1.5	U	35	25	25G	254	1	25	25	25	N	238958	2910.74	1143.13	238534	35952	153189	10620	-4380	2745.2	152021	2073.08	3042.22	3763.99	1113.64	10.1754	0	0.851852	0.148148
ChiMA	1.5	U	48	25	25G	254	1	25	25	25	N	-893.139	-135.826	-295.056	-898.05	-1194	-1500	-26526	-159069	-126.401	-2668.11	-135.22	-58.7347	-62.8102	-59.056	0.976498	0	0.928571	0.0714286
ChiMA	1.5	U	25	1	25G	254	1	25	25	25	N	-205.689	1.97944	-68.2557	-210.6	420	1731	-24912	-155838	46.9994	562.894	92.7798	113.315	118.39	167.744	0.976498	1	0.0731707	0.926829
ChiMA	1.5	U	30	1	25G	254	1	25	25	25	N	238539	2807.37	877.644	238534	35952	153189	10620	-4380	2745.2	152021	2073.08	3042.22	3763.99	1113.64	0.976498	0	0.851852	0.148148
ChiMA	1.5	U	35	1	25G	254	1	25	25	25	N	-2371.14	-560.07	-826.128	-898.05	-1194	-1500	-26526	-159069	-126.401	-2668.11	-135.22	-58.7347	-62.8102	-59.056	0.947692	0	0.928571	0.0714286
ChiMA	1.5	U	48	1	25G	254	1	25	25	25	N	-1683.69	-422.265	-599.328	-210.6	420	1731	-24912	-155838	46.9994	562.894	92.7798	113.315	118.39	167.744	0.947692	1	0.0731707	0.926829
ChiMA	1.5	Pr	25	10	25G	254	1	25	25	25	N	237061	2383.12	346.572	238534	35952	153189	10620	-4380	2745.2	152021	2073.08	3042.22	3763.99	1113.64	0.947692	0	0.851852	0.148148
ChiMA	1.5	Pr	30	10	25G	254	1	25	25	25	N	-1404.53	-282.188	-689.601	-898.05	-1194	-1500	-26526	-159069	-126.401	-2668.11	-135.22	-58.7347	-62.8102	-59.056	0.607989	0	0.928571	0.0714286
ChiMA	1.5	Pr	35	10	25G	254	1	25	25	25	N	-717.08	-144.383	-462.801	-210.6	420	1731	-24912	-155838	46.9994	562.894	92.7798	113.315	118.39	167.744	0.607989	1	0.0731707	0.926829
ChiMA	1.5	Pr	48	10	25G	254	1	25	25	25	N	238028	2661.01	483.099	238534	35952	153189	10620	-4380	2745.2	152021	2073.08	3042.22	3763.99	1113.64	0.607989	0	0.851852	0.148148
ChiMA	1.5	Pr	25	7	25G	254	1	25	25	25	N	-474.684	-32.4516	-29.5736	-769.13	-1852.2	-6502	-26526	-159069	-126.401	-2668.11	-135.22	-58.7347	-62.8102	-59.056	10.1754	0	0.928571	0.0714286
ChiMA	1.5	Pr	30	7	25G	254	1	25	25	25	N	212.766	105.353	197.226	-81.68	-238.2	-3271	-24912	-155838	46.9994	562.894	92.7798	113.315	118.39	167.744	10.1754	1	0.416667	0.583333
ChiMA	1.5	Pr	35	7	25G	254	1	25	25	25	N	238958	2910.74	1143.13	238663	35293.8	148187	10620	-4380	2745.2	152021	2073.08	3042.22	3763.99	1113.64	10.1754	0	0.851852	0.148148
ChiMA	1.5	Pr	48	7	25G	254	1	25	25	25	N	-893.139	-135.826	-295.056	-769.13	-1852.2	-6502	-26526	-159069	-126.401	-2668.11	-135.22	-58.7347	-62.8102	-59.056	0.976498	0	0.928571	0.0714286
ChiMA	1.5	Pr	25	25	25G	254	1	25	25	25	N	-205.689	1.97944	-68.2557	-81.68	-238.2	-3271	-24912	-155838	46.9994	562.894	92.7798	113.315	118.39	167.744	0.976498	1	0.0731707	0.926829
ChiMA	1.5	Pr	30	25	25G	254	1	25	25	25	N	238539	2807.37	877.644	238663	35293.8	148187	10620	-4380	2745.2	152021	2073.08	3042.22	3763.99	1113.64	0.976498	0	0.851852	0.148148
ChiMA	1.5	Pr	35	25	25G	254	1	25	25	25	N	-2371.14	-560.07	-826.128	-769.13	-1852.2	-6502	-26526	-159069	-126.401	-2668.11	-135.22	-58.7347	-62.8102	-59.056	0.947692	0	0.928571	0.0714286
ChiMA	1.5	Pr	48	25	25G	254	1	25	25	25	N	-1683.69	-422.265	-599.328	-81.68	-238.2	-3271	-24912	-155838	46.9994	562.894	92.7798	113.315	118.39	167.744	0.947692	1	0.0731707	0.926829
ChiMA	1.5	Pr	25	1	25G	254	1	25	25	25	N	237061	2383.12	346.572	238663	35293.8	148187	10620	-4380	2745.2	152021	2073.08	3042.22	3763.99	1113.64	0.947692	0	0.851852	0.148148
ChiMA	1.5	Pr	30	1	25G	254	1	25	25	25	N	-1404.53	-282.188	-689.601	-769.13	-1852.2	-6502	-26526	-159069	-126.401	-2668.11	-135.22	-58.7347	-62.8102	-59.056	0.607989	0	0.928571	0.0714286
ChiMA	1.5	Pr	35	1	25G	254	1	25	25	25	N	-717.08	-144.383	-462.801	-81.68	-238.2	-3271	-24912	-155838	46.9994	562.894	92.7798	113.315	118.39	167.744	0.607989	1	0.0731707	0.926829
ChiMA	1.5	Pr	48	1	25G	254	1	25	25	25	N	238028	2661.01	483.099	238663	35293.8	148187	10620	-4380	2745.2	152021	2073.08	3042.22	3763.99	1113.64	0.607989	0	0.851852	0.148148
ChiMA	1.5	I	25	10	25G	254	1	25	25	25	N	-474.684	-32.4516	-29.5736	-898.05	-1194	-1500	-37146	-154689	-126.401	-2668.11	-135.22	-58.7347	-62.8102	-59.056	10.1754	0	0.928571	0.0714286
ChiMA	1.5	I	30	10	25G	254	1	25	25	25	N	212.766	105.353	197.226	-210.6	420	1731	-35532	-151458	46.9994	562.894	92.7798	113.315	118.39	167.744	10.1754	1	0.416667	0.583333
ChiMA	1.5	I	35	10	25G	254	1	25	25	25	N	238958	2910.74	1143.13	238534	35952	153189	0	0	2745.2	152021	2073.08	3042.22	3763.99	1113.64	10.1754	1	0	1
ChiMA	1.5	I	48	10	25G	254	1	25	25	25	N	-893.139	-135.826	-295.056	-898.05	-1194	-1500	-37146	-154689	-126.401	-2668.11	-135.22	-58.7347	-62.8102	-59.056	0.976498	0	0.928571	0.0714286
ChiMA	1.5	I	25	7	25G	254	1	25	25	25	N	-205.689	1.97944	-68.2557	-210.6	420	1731	-35532	-151458	46.9994	562.894	92.7798	113.315	118.39	167.744	0.976498	1	0.0731707	0.926829
ChiMA	1.5	I	30	7	25G	254	1	25	25	25	N	238539	2807.37	877.644	238534	35952	153189	0	0	2745.2	152021	2073.08	3042.22	3763.99	1113.64	0.976498	1	0	1
ChiMA	1.5	I	35	7	25G	254	1	25	25	25	N	-2371.14	-560.07	-826.128	-898.05	-1194	-1500	-37146	-154689	-126.401	-2668.11	-135.22	-58.7347	-62.8102	-59.056	0.947692	0	0.928571	0.0714286
ChiMA	1.5	I	48	7	25G	254	1	25	25	25	N	-1683.69	-422.265	-599.328	-210.6	420	1731	-35532	-151458	46.9994	562.894	92.7798	113.315	118.39	167.744	0.947692	1	0.0731707	0.926829
ChiMA	1.5	I	25	25	25G	254	1	25	25	25	N	237061	2383.12	346.572	238534	35952	153189	0	0	2745.2	152021	2073.08	3042.22	3763.99	1113.64	0.947692	1	0	1
ChiMA	1.5	I	30	25	25G	254	1	25	25	25	N	-1404.53	-282.188	-689.601	-898.05	-1194	-1500	-37146	-154689	-126.401	-2668.11	-135.22	-58.7347	-62.8102	-59.056	0.607989	0	0.928571	0.0714286
ChiMA	1.5	I	35	25	25G	254	1	25	25	25	N	-717.08	-144.383	-462.801	-210.6	420	1731	-35532	-151458	46.9994	562.894	92.7798	113.315	118.39	167.744	0.607989	1	0.0731707	0.926829
ChiMA	1.5	I	48	25	25G	254	1	25	25	25	N	238028	2661.01	483.099	238534	35952	153189	0	0	2745.2	152021	2073.08	3042.22	3763.99	1113.64	0.607989	1	0	1
ChiMA	1.5	I	25	1	25G	254	1	25	25	25	N	-474.684	-32.4516	-29.5736	-906.071	-1216.45	-1971.94	-37146	-154689	-126.401	-2668.11	-135.22	-58.7347	-62.8102	-59.056	10.1754	0	0.928571	0.0714286
ChiMA	1.5	I	30	1	25G	254	1	25	25	25	N	212.766	105.353	197.226	-218.621	397.552	1259.06	-35532	-151458	46.9994	562.894	92.7798	113.315	118.39	167.744	10.1754	1	0.416667	0.583333
ChiMA	1.5	I	35	1	25G	254	1	25	25	25	N	238958	2910.74	1143.13	238526	35929.6	152717	0	0	2745.2	152021	2073.08	3042.22	3763.99	1113.64	10.1754	1	0	1
ChiMA	1.5	I	48	1	25G	254	1	25	25	25	N	-893.139	-135.826	-295.056	-906.071	-1216.45	-1971.94	-37146	-154689	-126.401	-2668.11	-135.22	-58.7347	-62.8102	-59.056	0.976498	0	0.928571	0.0714286
ChiMA	3	expansion	25	10	25G	254	1	25	25	25	N	-205.689	1.97944	-68.2557	-218.621	397.552	1259.06	-35532	-151458	46.9994	562.894	92.7798	113.315	118.39	167.744	0.976498	1	0.0731707	0.926829
ChiMA	3	expansion	30	10	25G	254	1	25	25	25	N	238539	2807.37	877.644	238526	35929.6	152717	0	0	2745.2	152021	2073.08	3042.22	3763.99	1113.64	0.976498	1	0	1
ChiMA	3	expansion	35	10	25G	254	1	25	25	25	N	-2371.14	-560.07	-826.128	-906.071	-1216.45	-1971.94	-37146	-154689	-126.401	-2668.11	-135.22	-58.7347	-62.8102	-59.056	0.947692	0	0.928571	0.0714286
ChiMA	3	expansion	48	10	25G	254	1	25	25	25	N	-1683.69	-422.265	-599.328	-218.621	397.552	1259.06	-35532	-151458	46.9994	562.894	92.7798	113.315	118.39	167.744	0.947692	1	0.0731707	0.926829
ChiMA	3	expansion	25	7	25G	254	1	25	25	25	N	237061	2383.12	346.572	238526	35929.6	152717	0	0	2745.2	152021	2073.08	3042.22	3763.99	1113.64	0.947692	1	0	1
ChiMA	3	expansion	30	7	25G	254	1	25	25	25	N	-1404.53	-282.188	-689.601	-906.071	-1216.45	-1971.94	-37146	-154689	-126.401	-2668.11	-135.22	-58.7347	-62.8102	-59.056	0.607989	0	0.928571	0.0714286
ChiMA	3	expansion	35	7	25G	254	1	25	25	25	N	-717.08	-144.383	-462.801	-218.621	397.552	1259.06	-35532	-151458	46.9994	562.894	92.7798	113.315	118.39	167.744	0.607989	1	0.0731707	0.926829
ChiMA	3	expansion	48	7	25G	254	1	25	25	25	N	238028	2661.01	483.099	238526	35929.6	152717	0	0	2745.2	152021	2073.08	3042.22	3763.99	1113.64	0.607989	1	0	1
ChiMA	3	expansion	25	25	25G	254	1	25	25	25	N	-474.684	-32.4516	-29.5736	-898.05	-1194	-1500	-37146	-154689	-126.401	-2668.11	-135.22	-58.7347	-62.8102	-59.056	10.1754	0	0.928571	0.0714286
ChiMA	3	expansion	30	25	25G	254	1	25	25	25	N	212.766	105.353	197.226	-210.6	420	1731	-35532	-151458	46.9994	562.894	92.7798	113.315	118.39	167.744	10.1754	1	0.416667	0.583333
ChiMA	3	expansion	35	25	25G	254	1	25	25	25	N	238958	2910.74	1143.13	238534	35952	153189	0	0	2745.2	152021	2073.08	3042.22	3763.99	1113.64	10.1754	1	0	1
ChiMA	3	expansion	48	25	25G	254	1	25	25	25	N	-893.139	-135.826	-295.056	-898.05	-1194	-1500	-37146	-154689	-126.401	-2668.11	-135.22	-58.7347	-62.8102	-59.056	0.976498	0	0.928571	0.0714286
ChiMA	3	expansion	25	1	25G	254	1	25	25	25	N	-205.689	1.97944	-68.2557	-210.6	420	1731	-35532	-151458	46.9994	562.894	92.7798	113.315	118.39	167.744	0.976498	1	0.0731707	0.926829
ChiMA	3	expansion	30	1	25G	254	1	25	25	25	N	238539	2807.37	877.644	238534	35952	153189	0	0	2745.2	152021	2073.08	3042.22	3763.99	1113.64	0.976498	1	0	1
ChiMA	3	expansion	35	1	25G	254	1	25	25	25	N	-2371.14	-560.07	-826.128	-898.05	-1194	-1500	-37146	-154689	-126.401	-2668.11	-135.22	-58.7347	-62.8102	-59.056	0.947692	0	0.928571	0.0714286
ChiMA	3	expansion	48	1	25G	254	1	25	25	25	N	-1683.69	-422.265	-599.328	-210.6	420	1731	-35532	-151458	46.9994	562.894	92.7798	113.315	118.39	167.744	0.947692	1	0.0731707	0.926829
ChiMA	3	U	25	10	25G	254	1	25	25	25	N	237061	2383.12	346.572	238534	35952	153189	0	0	2745.2	152021	2073.08	3042.22	3763.99	1113.64	0.947692	1	0	1
ChiMA	3	U	30	10	25G	254	1	25	25	25	N	-1404.53	-282.188	-689.601	-898.05	-1194	-1500	-37146	-154689	-126.401	-2668.11	-135.22	-58.7347	-62.8102	-59.056	0.607989	0	0.928571	0.0714286
ChiMA	3	U	35	10	25G	254	1	25	25	25	N	-717.08	-144.383	-462.801	-210.6	420	1731	-35532	-151458	46.9994	562.894	92.7798	113.315	118.39	167.744	0.607989	1	0.0731707	0.926829
ChiMA	3	U	48	10	25G	254	1	25	25	25	N	238028	2661.01	483.099	238534	35952	153189	0	0	2745.2	152021	2073.08	3042.22	3763.99	1113.64	0.607989	1	0	1
ChiMA	3	U	25	7	25G	254	1	25	25	25	N	-474.684	-32.4516	-29.5736	-769.13	-1852.2	-6502	-37146	-154689	-126.401	-2668.11	-135.22	-58.7347	-62.8102	-59.056	10.1754	0	0.928571	0.0714286
ChiMA	3	U	30	7	25G	254	1	25	25	25	N	212.766	105.353	197.226	-81.68	-238.2	-3271	-35532	-151458	46.9994	562.894	92.7798	113.315	118.39	167.744	10.1754	1	0.416667	0.583333
ChiMA	3	U	35	7	25G	254	1	25	25	25	N	238958	2910.74	1143.13	238663	35293.8	148187	0	0	2745.2	152021	2073.08	3042.22	3763.99	1113.64	10.1754	1	0	1
ChiMA	3	U	48	7	25G	254	1	25	25	25	N	-893.139	-135.826	-295.056	-769.13	-1852.2	-6502	-37146	-154689	-126.401	-2668.11	-135.22	-58.7347	-62.8102	-59.056	0.976498	0	0.928571	0.0714286
ChiMA	3	U	25	25	25G	254	1	25	25	25	N	-205.689	1.97944	-68.2557	-81.68	-238.2	-3271	-35532	-151458	46.9994	562.894	92.7798	113.315	118.39	167.744	0.976498	1	0.0731707	0.926829
ChiMA	3	U	30	25	25G	254	1	25	25	25	N	238539	2807.37	877.644	238663	35293.8	148187	0	0	2745.2	152021	2073.08	3042.22	3763.99	1113.64	0.976498	1	0	1
ChiMA	3	U	35	25	25G	254	1	25	25	25	N	-2371.14	-560.07	-826.128	-769.13	-1852.2	-6502	-37146	-154689	-126.401	-2668.11	-135.22	-58.7347	-62.8102	-59.056	0.947692	0	0.928571	0.0714286
ChiMA	3	U	48	25	25G	254	1	25	25	25	N	-1683.69	-422.265	-599.328	-81.68	-238.2	-3271	-35532	-151458	46.9994	562.894	92.7798	113.315	118.39	167.744	0.947692	1	0.0731707	0.926829
ChiMA	3	U	25	1	25G	254	1	25	25	25	N	237061	2383.12	346.572	238663	35293.8	148187	0	0	2745.2	152021	2073.08	3042.22	3763.99	1113.64	0.947692	1	0	1
ChiMA	3	U	30	1	25G	254	1	25	25	25	N	-1404.53	-282.188	-689.601	-769.13	-1852.2	-6502	-37146	-154689	-126.401	-2668.11	-135.22	-58.7347	-62.8102	-59.056	0.607989	0	0.928571	0.0714286
ChiMA	3	U	35	1	25G	254	1	25	25	25	N	-717.08	-144.383	-462.801	-81.68	-238.2	-3271	-35532	-151458	46.9994	562.894	92.7798	113.315	118.39	167.744	0.607989	1	0.0731707	0.926829
ChiMA	3	U	48	1	25G	254	1	25	25	25	N	238028	2661.01	483.099	238663	35293.8	148187	0	0	2745.2	152021	2073.08	3042.22	3763.99	1113.64	0.607989	1	0	1
ChiMA	3	Pr	25	10	25G	254	1	25	25	25	N	-474.684	-32.4516	-29.5736	-898.05	-1194	-1500	-2009.62	-10249.9	-126.401	-2668.11	-135.22	-58.7347	-62.8102	-59.056	10.1754	0	0.928571	0.0714286
ChiMA	3	Pr	30	10	25G	254	1	25	25	25	N	212.766	105.353	197.226	-210.6	420	1731	-395.619	-7018.94	46.9994	562.894	92.7798	113.315	118.39	167.744	10.1754	1	0.416667	0.583333
ChiMA	3	Pr	35	10	25G	254	1	25	25	25	N	238958	2910.74	1143.13	238534	35952	153189	35136.4	144439	2745.2	152021	2073.08	3042.22	3763.99	1113.64	10.1754	0	0.851852	0.148148
ChiMA	3	Pr	48	10	25G	254	1	25	25	25	N	-893.139	-135.826	-295.056	-898.05	-1194	-1500	-2009.62	-10249.9	-126.401	-2668.11	-135.22	-58.7347	-62.8102	-59.056	0.976498	0	0.928571	0.0714286
ChiMA	3	Pr	25	7	25G	254	1	25	25	25	N	-205.689	1.97944	-68.2557	-210.6	420	1731	-395.619	-7018.94	46.9994	562.894	92.7798	113.315	118.39	167.744	0.976498	1	0.0731707	0.926829
ChiMA	3	Pr	30	7	25G	254	1	25	25	25	N	238539	2807.37	877.644	238534	35952	153189	35136.4	144439	2745.2	152021	2073.08	3042.22	3763.99	1113.64	0.976498	0	0.851852	0.148148
ChiMA	3	Pr	35	7	25G	254	1	25	25	25	N	-2371.14	-560.07	-826.128	-898.05	-1194	-1500	-2009.62	-10249.9	-126.401	-2668.11	-135.22	-58.7347	-62.8102	-59.056	0.947692	0	0.928571	0.0714286
ChiMA	3	Pr	48	7	25G	254	1	25	25	25	N	-1683.69	-422.265	-599.328	-210.6	420	1731	-395.619	-7018.94	46.9994	562.894	92.7798	113.315	118.39	167.744	0.947692	1	0.0731707	0.926829
ChiMA	3	Pr	25	25	25G	254	1	25	25	25	N	237061	2383.12	346.572	238534	35952	153189	35136.4	144439	2745.2	152021	2073.08	3042.22	3763.99	1113.64	0.947692	0	0.851852	0.148148
ChiMA	3	Pr	30	25	25G	254	1	25	25	25	N	-1404.53	-282.188	-689.601	-898.05	-1194	-1500	-2009.62	-10249.9	-126.401	-2668.11	-135.22	-58.7347	-62.8102	-59.056	0.607989	0	0.928571	0.0714286
ChiMA	3	Pr	35	25	25G	254	1	25	25	25	N	-717.08	-144.383	-462.801	-210.6	420	1731	-395.619	-7018.94	46.9994	562.894	92.7798	113.315	118.39	167.744	0.607989	1	0.0731707	0.926829
ChiMA	3	Pr	48	25	25G	254	1	25	25	25	N	238028	2661.01	483.099	238534	35952	153189	35136.4	144439	2745.2	152021	2073.08	3042.22	3763.99	1113.64	0.607989	0	0.851852	0.148148
ChiMA	3	Pr	25	1	25G	254	1	25	25	25	N	-474.684	-32.4516	-29.5736	-906.071	-1216.45	-1971.94	-2009.62	-10249.9	-126.401	-2668.11	-135.22	-58.7347	-62.8102	-59.056	10.1754	0	0.928571	0.0714286
ChiMA	3	Pr	30	1	25G	254	1	25	25	25	N	212.766	105.353	197.226	-218.621	397.552	1259.06	-395.619	-7018.94	46.9994	562.894	92.7798	113.315	118.39	167.744	10.1754	1	0.416667	0.583333
ChiMA	3	Pr	35	1	25G	254	1	25	25	25	N	238958	2910.74	1143.13	238526	35929.6	152717	35136.4	144439	2745.2	152021	2073.08	3042.22	3763.99	1113.64	10.1754	0	0.851852	0.148148
ChiMA	3	Pr	48	1	25G	254	1	25	25	25	N	-893.139	-135.826	-295.056	-906.071	-1216.45	-1971.94	-2009.62	-10249.9	-126.401	-2668.11	-135.22	-58.7347	-62.8102	-59.056	0.976498	0	0.928571	0.0714286
ChiMA	3	I	25	10	25G	254	1	25	25	25	N	-205.689	1.97944	-68.2557	-218.621	397.552	1259.06	-395.619	-7018.94	46.9994	562.894	92.7798	113.315	118.39	167.744	0.976498	1	0.0731707	0.926829
ChiMA	3	I	30	10	25G	254	1	25	25	25	N	238539	2807.37	877.644	238526	35929.6	152717	35136.4	144439	2745.2	152021	2073.08	3042.22	3763.99	1113.64	0.976498	0	0.851852	0.148148
ChiMA	3	I	35	10	25G	254	1	25	25	25	N	-2371.14	-560.07	-826.128	-906.071	-1216.45	-1971.94	-2009.62	-10249.9	-126.401	-2668.11	-135.22	-58.7347	-62.8102	-59.056	0.947692	0	0.928571	0.0714286
ChiMA	3	I	48	10	25G	254	1	25	25	25	N	-1683.69	-422.265	-599.328	-218.621	397.552	1259.06	-395.619	-7018.94	46.9994	562.894	92.7798	113.315	118.39	167.744	0.947692	1	0.0731707	0.926829
ChiMA	3	I	25	7	25G	254	1	25	25	25	N	237061	2383.12	346.572	238526	35929.6	152717	35136.4	144439	2745.2	152021	2073.08	3042.22	3763.99	1113.64	0.947692	0	0.851852	0.148148
ChiMA	3	I	30	7	25G	254	1	25	25	25	N	-1404.53	-282.188	-689.601	-906.071	-1216.45	-1971.94	-2009.62	-10249.9	-126.401	-2668.11	-135.22	-58.7347	-62.8102	-59.056	0.607989	0	0.928571	0.0714286
ChiMA	3	I	35	7	25G	254	1	25	25	25	N	-717.08	-144.383	-462.801	-218.621	397.552	1259.06	-395.619	-7018.94	46.9994	562.894	92.7798	113.315	118.39	167.744	0.607989	1	0.0731707	0.926829
ChiMA	3	I	48	7	25G	254	1	25	25	25	N	238028	2661.01	483.099	238526	35929.6	152717	35136.4	144439	2745.2	152021	2073.08	3042.22	3763.99	1113.64	0.607989	0	0.851852	0.148148
ChiMA	3	I	25	25	25G	254	1	25	25	25	N	-474.684	-32.4516	-29.5736	-898.05	-1194	-1500	-2009.62	-10249.9	-126.401	-2668.11	-135.22	-58.7347	-62.8102	-59.056	10.1754	0	0.928571	0.0714286
ChiMA	3	I	30	25	25G	254	1	25	25	25	N	212.766	105.353	197.226	-210.6	420	1731	-395.619	-7018.94	46.9994	562.894	92.7798	113.315	118.39	167.744	10.1754	1	0.416667	0.583333
ChiMA	3	I	35	25	25G	254	1	25	25	25	N	238958	2910.74	1143.13	238534	35952	153189	35136.4	144439	2745.2	152021	2073.08	3042.22	3763.99	1113.64	10.1754	0	0.851852	0.148148
ChiMA	3	I	48	25	25G	254	1	25	25	25	N	-893.139	-135.826	-295.056	-898.05	-1194	-1500	-2009.62	-10249.9	-126.401	-2668.11	-135.22	-58.7347	-62.8102	-59.056	0.976498	0	0.928571	0.0714286
ChiMA	3	I	25	1	25G	254	1	25	25	25	N	-205.689	1.97944	-68.2557	-210.6	420	1731	-395.619	-7018.94	46.9994	562.894	92.7798	113.315	118.39	167.744	0.976498	1	0.0731707	0.926829
ChiMA	3	I	30	1	25G	254	1	25	25	25	N	238539	2807.37	877.644	238534	35952	153189	35136.4	144439	2745.2	152021	2073.08	3042.22	3763.99	1113.64	0.976498	0	0.851852	0.148148
ChiMA	3	I	35	1	25G	254	1	25	25	25	N	-2371.14	-560.07	-826.128	-898.05	-1194	-1500	-2009.62	-10249.9	-126.401	-2668.11	-135.22	-58.7347	-62.8102	-59.056	0.947692	0	0.928571	0.0714286
ChiMA	3	I	48	1	25G	254	1	25	25	25	N	-1683.69	-422.265	-599.328	-210.6	420	1731	-395.619	-7018.94	46.9994	562.894	92.7798	113.315	118.39	167.744	0.947692	1	0.0731707	0.926829
chitosan	3	expansion	25	10	25G	254	1	25	25	25	N	237061	2383.12	346.572	238534	35952	153189	35136.4	144439	2745.2	152021	2073.08	3042.22	3763.99	1113.64	0.947692	0	0.851852	0.148148
chitosan	3	expansion	30	10	25G	254	1	25	25	25	N	-1404.53	-282.188	-689.601	-898.05	-1194	-1500	-2009.62	-10249.9	-126.401	-2668.11	-135.22	-58.7347	-62.8102	-59.056	0.607989	0	0.928571	0.0714286
chitosan	3	expansion	35	10	25G	254	1	25	25	25	N	-717.08	-144.383	-462.801	-210.6	420	1731	-395.619	-7018.94	46.9994	562.894	92.7798	113.315	118.39	167.744	0.607989	1	0.0731707	0.926829
chitosan	3	expansion	48	10	25G	254	1	25	25	25	N	238028	2661.01	483.099	238534	35952	153189	35136.4	144439	2745.2	152021	2073.08	3042.22	3763.99	1113.64	0.607989	0	0.851852	0.148148
chitosan	3	expansion	25	7	25G	254	1	25	25	25	N	-474.684	-32.4516	-29.5736	-769.13	-1852.2	-6502	-2009.62	-10249.9	-126.401	-2668.11	-135.22	-58.7347	-62.8102	-59.056	10.1754	0	0.928571	0.0714286
chitosan	3	expansion	30	7	25G	254	1	25	25	25	N	212.766	105.353	197.226	-81.68	-238.2	-3271	-395.619	-7018.94	46.9994	562.894	92.7798	113.315	118.39	167.744	10.1754	1	0.416667	0.583333
chitosan	3	expansion	35	7	25G	254	1	25	25	25	N	238958	2910.74	1143.13	238663	35293.8	148187	35136.4	144439	2745.2	152021	2073.08	3042.22	3763.99	1113.64	10.1754	0	0.851852	0.148148
chitosan	3	expansion	48	7	25G	254	1	25	25	25	N	-893.139	-135.826	-295.056	-769.13	-1852.2	-6502	-2009.62	-10249.9	-126.401	-2668.11	-135.22	-58.7347	-62.8102	-59.056	0.976498	0	0.928571	0.0714286
chitosan	3	expansion	25	25	25G	254	1	25	25	25	N	-205.689	1.97944	-68.2557	-81.68	-238.2	-3271	-395.619	-7018.94	46.9994	562.894	92.7798	113.315	118.39	167.744	0.976498	1	0.0731707	0.926829
chitosan	3	expansion	30	25	25G	254	1	25	25	25	N	238539	2807.37	877.644	238663	35293.8	148187	35136.4	144439	2745.2	152021	2073.08	3042.22	3763.99	1113.64	0.976498	0	0.851852	0.148148
chitosan	3	expansion	35	25	25G	254	1	25	25	25	N	-2371.14	-560.07	-826.128	-769.13	-1852.2	-6502	-2009.62	-10249.9	-126.401	-2668.11	-135.22	-58.7347	-62.8102	-59.056	0.947692	0	0.928571	0.0714286
chitosan	3	expansion	48	25	25G	254	1	25	25	25	N	-1683.69	-422.265	-599.328	-81.68	-238.2	-3271	-395.619	-7018.94	46.9994	562.894	92.7798	113.315	118.39	167.744	0.947692	1	0.0731707	0.926829
chitosan	3	expansion	25	1	25G	254	1	25	25	25	N	237061	2383.12	346.572	238663	35293.8	148187	35136.4	144439	2745.2	152021	2073.08	3042.22	3763.99	1113.64	0.947692	0	0.851852	0.148148
chitosan	3	expansion	30	1	25G	254	1	25	25	25	N	-1404.53	-282.188	-689.601	-769.13	-1852.2	-6502	-2009.62	-10249.9	-126.401	-2668.11	-135.22	-58.7347	-62.8102	-59.056	0.607989	0	0.928571	0.0714286
chitosan	3	expansion	35	1	25G	254	1	25	25	25	N	-717.08	-144.383	-462.801	-81.68	-238.2	-3271	-395.619	-7018.94	46.9994	562.894	92.7798	113.315	118.39	167.744	0.607989	1	0.0731707	0.926829
chitosan	3	expansion	48	1	25G	254	1	25	25	25	N	238028	2661.01	483.099	238663	35293.8	148187	35136.4	144439	2745.2	152021	2073.08	3042.22	3763.99	1113.64	0.607989	0	0.851852	0.148148
chitosan	3	U	25	10	25G	254	1	25	25	25	N	-474.684	-32.4516	-29.5736	-898.05	-1194	-1500	-612.4	-4565	-126.401	-2668.11	-135.22	-58.7347	-62.8102	-59.056	10.1754	0	0.928571	0.0714286
chitosan	3	U	30	10	25G	254	1	25	25	25	N	212.766	105.353	197.226	-210.6	420	1731	1001.6	-1334	46.9994	562.894	92.7798	113.315	118.39	167.744	10.1754	1	0.416667	0.583333
chitosan	3	U	35	10	25G	254	1	25	25	25	N	238958	2910.74	1143.13	238534	35952	153189	36533.6	150124	2745.2	152021	2073.08	3042.22	3763.99	1113.64	10.1754	0	0.851852	0.148148
chitosan	3	U	48	10	25G	254	1	25	25	25	N	-893.139	-135.826	-295.056	-898.05	-1194	-1500	-612.4	-4565	-126.401	-2668.11	-135.22	-58.7347	-62.8102	-59.056	0.976498	0	0.928571	0.0714286
chitosan	3	U	25	7	25G	254	1	25	25	25	N	-205.689	1.97944	-68.2557	-210.6	420	1731	1001.6	-1334	46.9994	562.894	92.7798	113.315	118.39	167.744	0.976498	1	0.0731707	0.926829
chitosan	3	U	30	7	25G	254	1	25	25	25	N	238539	2807.37	877.644	238534	35952	153189	36533.6	150124	2745.2	152021	2073.08	3042.22	3763.99	1113.64	0.976498	0	0.851852	0.148148
chitosan	3	U	35	7	25G	254	1	25	25	25	N	-2371.14	-560.07	-826.128	-898.05	-1194	-1500	-612.4	-4565	-126.401	-2668.11	-135.22	-58.7347	-62.8102	-59.056	0.947692	0	0.928571	0.0714286
chitosan	3	U	48	7	25G	254	1	25	25	25	N	-1683.69	-422.265	-599.328	-210.6	420	1731	1001.6	-1334	46.9994	562.894	92.7798	113.315	118.39	167.744	0.947692	1	0.0731707	0.926829
chitosan	3	U	25	25	25G	254	1	25	25	25	N	237061	2383.12	346.572	238534	35952	153189	36533.6	150124	2745.2	152021	2073.08	3042.22	3763.99	1113.64	0.947692	0	0.851852	0.148148
chitosan	3	U	30	25	25G	254	1	25	25	25	N	-1404.53	-282.188	-689.601	-898.05	-1194	-1500	-612.4	-4565	-126.401	-2668.11	-135.22	-58.7347	-62.8102	-59.056	0.607989	0	0.928571	0.0714286
chitosan	3	U	35	25	25G	254	1	25	25	25	N	-717.08	-144.383	-462.801	-210.6	420	1731	1001.6	-1334	46.9994	562.894	92.7798	113.315	118.39	167.744	0.607989	1	0.0731707	0.926829
chitosan	3	U	48	25	25G	254	1	25	25	25	N	238028	2661.01	483.099	238534	35952	153189	36533.6	150124	2745.2	152021	2073.08	3042.22	3763.99	1113.64	0.607989	0	0.851852	0.148148
chitosan	3	U	25	1	25G	254	1	25	25	25	N	-474.684	-32.4516	-29.5736	-906.071	-1216.45	-1971.94	-612.4	-4565	-126.401	-2668.11	-135.22	-58.7347	-62.8102	-59.056	10.1754	0	0.928571	0.0714286
chitosan	3	U	30	1	25G	254	1	25	25	25	N	212.766	105.353	197.226	-218.621	397.552	1259.06	1001.6	-1334	46.9994	562.894	92.7798	113.315	118.39	167.744	10.1754	1	0.416667	0.583333
chitosan	3	U	35	1	25G	254	1	25	25	25	N	238958	2910.74	1143.13	238526	35929.6	152717	36533.6	150124	2745.2	152021	2073.08	3042.22	3763.99	1113.64	10.1754	0	0.851852	0.148148
chitosan	3	U	48	1	25G	254	1	25	25	25	N	-893.139	-135.826	-295.056	-906.071	-1216.45	-1971.94	-612.4	-4565	-126.401	-2668.11	-135.22	-58.7347	-62.8102	-59.056	0.976498	0	0.928571	0.0714286
chitosan	3	Pr	25	10	25G	254	1	25	25	25	N	-205.689	1.97944	-68.2557	-218.621	397.552	1259.06	1001.6	-1334	46.9994	562.894	92.7798	113.315	118.39	167.744	0.976498	1	0.0731707	0.926829
chitosan	3	Pr	30	10	25G	254	1	25	25	25	N	238539	2807.37	877.644	238526	35929.6	152717	36533.6	150124	2745.2	152021	2073.08	3042.22	3763.99	1113.64	0.976498	0	0.851852	0.148148
chitosan	3	Pr	35	10	25G	254	1	25	25	25	N	-2371.14	-560.07	-826.128	-906.071	-1216.45	-1971.94	-612.4	-4565	-126.401	-2668.11	-135.22	-58.7347	-62.8102	-59.056	0.947692	0	0.928571	0.0714286
chitosan	3	Pr	48	10	25G	254	1	25	25	25	N	-1683.69	-422.265	-599.328	-218.621	397.552	1259.06	1001.6	-1334	46.9994	562.894	92.7798	113.315	118.39	167.744	0.947692	1	0.0731707	0.926829
chitosan	3	Pr	25	7	25G	254	1	25	25	25	N	237061	2383.12	346.572	238526	35929.6	152717	36533.6	150124	2745.2	152021	2073.08	3042.22	3763.99	1113.64	0.947692	0	0.851852	0.148148
chitosan	3	Pr	30	7	25G	254	1	25	25	25	N	-1404.53	-282.188	-689.601	-906.071	-1216.45	-1971.94	-612.4	-4565	-126.401	-2668.11	-135.22	-58.7347	-62.8102	-59.056	0.607989	0	0.928571	0.0714286
chitosan	3	Pr	35	7	25G	254	1	25	25	25	N	-717.08	-144.383	-462.801	-218.621	397.552	1259.06	1001.6	-1334	46.9994	562.894	92.7798	113.315	118.39	167.744	0.607989	1	0.0731707	0.926829
chitosan	3	Pr	48	7	25G	254	1	25	25	25	N	238028	2661.01	483.099	238526	35929.6	152717	36533.6	150124	2745.2	152021	2073.08	3042.22	3763.99	1113.64	0.607989	0	0.851852	0.148148
chitosan	3	Pr	25	25	25G	254	1	25	25	25	N	-474.684	-32.4516	-29.5736	-898.05	-1194	-1500	-612.4	-4565	-126.401	-2668.11	-135.22	-58.7347	-62.8102	-59.056	10.1754	0	0.928571	0.0714286
chitosan	3	Pr	30	25	25G	254	1	25	25	25	N	212.766	105.353	197.226	-210.6	420	1731	1001.6	-1334	46.9994	562.894	92.7798	113.315	118.39	167.744	10.1754	1	0.416667	0.583333
chitosan	3	Pr	35	25	25G	254	1	25	25	25	N	238958	2910.74	1143.13	238534	35952	153189	36533.6	150124	2745.2	152021	2073.08	3042.22	3763.99	1113.64	10.1754	0	0.851852	0.148148
chitosan	3	Pr	48	25	25G	254	1	25	25	25	N	-893.139	-135.826	-295.056	-898.05	-1194	-1500	-612.4	-4565	-126.401	-2668.11	-135.22	-58.7347	-62.8102	-59.056	0.976498	0	0.928571	0.0714286
chitosan	3	Pr	25	1	25G	254	1	25	25	25	N	-205.689	1.97944	-68.2557	-210.6	420	1731	1001.6	-1334	46.9994	562.894	92.7798	113.315	118.39	167.744	0.976498	1	0.0731707	0.926829
chitosan	3	Pr	30	1	25G	254	1	25	25	25	N	238539	2807.37	877.644	238534	35952	153189	36533.6	150124	2745.2	152021	2073.08	3042.22	3763.99	1113.64	0.976498	0	0.851852	0.148148
chitosan	3	Pr	35	1	25G	254	1	25	25	25	N	-2371.14	-560.07	-826.128	-898.05	-1194	-1500	-612.4	-4565	-126.401	-2668.11	-135.22	-58.7347	-62.8102	-59.056	0.947692	0	0.928571	0.0714286
chitosan	3	Pr	48	1	25G	254	1	25	25	25	N	-1683.69	-422.265	-599.328	-210.6	420	1731	1001.6	-1334	46.9994	562.894	92.7798	113.315	118.39	167.744	0.947692	1	0.0731707	0.926829
chitosan	3	I	25	10	25G	254	1	25	25	25	N	237061	2383.12	346.572	238534	35952	153189	36533.6	150124	2745.2	152021	2073.08	3042.22	3763.99	1113.64	0.947692	0	0.851852	0.148148
chitosan	3	I	30	10	25G	254	1	25	25	25	N	-1404.53	-282.188	-689.601	-898.05	-1194	-1500	-612.4	-4565	-126.401	-2668.11	-135.22	-58.7347	-62.8102	-59.056	0.607989	0	0.928571	0.0714286
chitosan	3	I	35	10	25G	254	1	25	25	25	N	-717.08	-144.383	-462.801	-210.6	420	1731	1001.6	-1334	46.9994	562.894	92.7798	113.315	118.39	167.744	0.607989	1	0.0731707	0.926829
chitosan	3	I	48	10	25G	254	1	25	25	25	N	238028	2661.01	483.099	238534	35952	153189	36533.6	150124	2745.2	152021	2073.08	3042.22	3763.99	1113.64	0.607989	0	0.851852	0.148148
chitosan	3	I	25	7	25G	254	1	25	25	25	N	-474.684	-32.4516	-29.5736	-769.13	-1852.2	-6502	-612.4	-4565	-126.401	-2668.11	-135.22	-58.7347	-62.8102	-59.056	10.1754	0	0.928571	0.0714286
chitosan	3	I	30	7	25G	254	1	25	25	25	N	212.766	105.353	197.226	-81.68	-238.2	-3271	1001.6	-1334	46.9994	562.894	92.7798	113.315	118.39	167.744	10.1754	1	0.416667	0.583333
chitosan	3	I	35	7	25G	254	1	25	25	25	N	238958	2910.74	1143.13	238663	35293.8	148187	36533.6	150124	2745.2	152021	2073.08	3042.22	3763.99	1113.64	10.1754	0	0.851852	0.148148
chitosan	3	I	48	7	25G	254	1	25	25	25	N	-893.139	-135.826	-295.056	-769.13	-1852.2	-6502	-612.4	-4565	-126.401	-2668.11	-135.22	-58.7347	-62.8102	-59.056	0.976498	0	0.928571	0.0714286
chitosan	3	I	25	25	25G	254	1	25	25	25	N	-205.689	1.97944	-68.2557	-81.68	-238.2	-3271	1001.6	-1334	46.9994	562.894	92.7798	113.315	118.39	167.744	0.976498	1	0.0731707	0.926829
chitosan	3	I	30	25	25G	254	1	25	25	25	N	238539	2807.37	877.644	238663	35293.8	148187	36533.6	150124	2745.2	152021	2073.08	3042.22	3763.99	1113.64	0.976498	0	0.851852	0.148148
chitosan	3	I	35	25	25G	254	1	25	25	25	N	-2371.14	-560.07	-826.128	-769.13	-1852.2	-6502	-612.4	-4565	-126.401	-2668.11	-135.22	-58.7347	-62.8102	-59.056	0.947692	0	0.928571	0.0714286
chitosan	3	I	48	25	25G	254	1	25	25	25	N	-1683.69	-422.265	-599.328	-81.68	-238.2	-3271	1001.6	-1334	46.9994	562.894	92.7798	113.315	118.39	167.744	0.947692	1	0.0731707	0.926829
chitosan	3	I	25	1	25G	254	1	25	25	25	N	237061	2383.12	346.572	238663	35293.8	148187	36533.6	150124	2745.2	152021	2073.08	3042.22	3763.99	1113.64	0.947692	0	0.851852	0.148148
chitosan	3	I	30	1	25G	254	1	25	25	25	N	-1404.53	-282.188	-689.601	-769.13	-1852.2	-6502	-612.4	-4565	-126.401	-2668.11	-135.22	-58.7347	-62.8102	-59.056	0.607989	0	0.928571	0.0714286
chitosan	3	I	35	1	25G	254	1	25	25	25	N	-717.08	-144.383	-462.801	-81.68	-238.2	-3271	1001.6	-1334	46.9994	562.894	92.7798	113.315	118.39	167.744	0.607989	1	0.0731707	0.926829
chitosan	3	I	48	1	25G	254	1	25	25	25	N	238028	2661.01	483.099	238663	35293.8	148187	36533.6	150124	2745.2	152021	2073.08	3042.22	3763.99	1113.64	0.607989	0	0.851852	0.148148
